# Supplementary material for: Multi-omics integration reveals pan-cancer roles of ZIC family genes in prognosis, immune microenvironment remodeling, and therapeutic vulnerability
Source: Discov Oncol. 2026 Apr 28;17:890. doi: 10.1007/s12672-026-05100-2 (PMC13253929; doi:10.1007/s12672-026-05100-2)
Supplement: Supplementary file 3 — Additional file 3. [file 12672_2026_5100_MOESM3_ESM.xlsx]

## Sheet: Fig-15-E
ZIC2
					Full-film
GAPDH

## Sheet: Fig-15-F
ZIC2
					Full-film
GAPDH
