# Supplementary material for: Multi-omics integration reveals pan-cancer roles of ZIC family genes in prognosis, immune microenvironment remodeling, and therapeutic vulnerability
Source: Discov Oncol. 2026 Apr 28;17:890. doi: 10.1007/s12672-026-05100-2 (PMC13253929; doi:10.1007/s12672-026-05100-2)
Supplement: Supplementary file 6 — Additional file 6. [file 12672_2026_5100_MOESM6_ESM.xlsx]

## Sheet: (A).KMsurvival(OS).result_ZIC
KMsurvival(OS)
Gene	CancerType	Survival type	pValue	HR_lower	HR_upper
ZIC1	ACC	OS	NA	NA	NA
ZIC1	BLCA	OS	0.615232	0.588976	1.3679
ZIC1	BRCA	OS	0.782544	0.901988	1.14679
ZIC1	CESC	OS	0.729273	0.519881	2.5465
ZIC1	CHOL	OS	0.999579	0	Inf
ZIC1	COAD	OS	NA	NA	NA
ZIC1	DLBC	OS	NA	NA	NA
ZIC1	ESCA	OS	0.992249	0.73441	1.36583
ZIC1	HNSC	OS	0.998004	0	Inf
ZIC1	KIRC	OS	NA	NA	NA
ZIC1	KIRP	OS	0.99937	0	Inf
ZIC1	LGG	OS	NA	NA	NA
ZIC1	LIHC	OS	0.732287	0.718333	1.26175
ZIC1	LUAD	OS	0.283642	0.901503	1.42496
ZIC1	LUSC	OS	0.278815	0.949266	1.19801
ZIC1	MESO	OS	0.423668	0.74191	2.03474
ZIC1	OV	OS	0.201804	0.97233	1.14209
ZIC1	PAAD	OS	0.998871	0	Inf
ZIC1	PCPG	OS	NA	NA	NA
ZIC1	PRAD	OS	0.916337	0.298176	3.84637
ZIC1	READ	OS	NA	NA	NA
ZIC1	SARC	OS	0.545825	0.753175	1.16172
ZIC1	STAD	OS	0.797378	0.884777	1.17272
ZIC1	TGCT	OS	0.772806	0.594167	1.47243
ZIC1	THCA	OS	NA	NA	NA
ZIC1	UCEC	OS	0.972007	0.745726	1.32721
ZIC1	UCS	OS	0.967564	0.711724	1.42543
ZIC2	ACC	OS	NA	NA	NA
ZIC2	BLCA	OS	0.931035	0.737614	1.39438
ZIC2	BRCA	OS	0.116055	0.970624	1.3114
ZIC2	CESC	OS	0.999602	0	Inf
ZIC2	CHOL	OS	0.999579	0	Inf
ZIC2	COAD	OS	NA	NA	NA
ZIC2	DLBC	OS	NA	NA	NA
ZIC2	ESCA	OS	0.131376	0.814827	4.8261
ZIC2	HNSC	OS	0.377376	0.325868	19.2772
ZIC2	KIRC	OS	NA	NA	NA
ZIC2	KIRP	OS	0.610803	0.327666	6.67542
ZIC2	LGG	OS	NA	NA	NA
ZIC2	LIHC	OS	0.540276	0.493483	1.44772
ZIC2	LUAD	OS	0.0712206	0.542422	1.02566
ZIC2	LUSC	OS	0.309457	0.707348	1.11602
ZIC2	MESO	OS	0.543523	0.713867	1.8962
ZIC2	OV	OS	0.681042	0.897201	1.07344
ZIC2	PAAD	OS	0.646557	0.0185793	614.17
ZIC2	PCPG	OS	NA	NA	NA
ZIC2	PRAD	OS	0.592617	0.350013	1.82128
ZIC2	READ	OS	NA	NA	NA
ZIC2	SARC	OS	0.0197642	1.03544	1.49628
ZIC2	STAD	OS	0.747862	0.854383	1.11966
ZIC2	TGCT	OS	0.936745	0.656957	1.57711
ZIC2	THCA	OS	NA	NA	NA
ZIC2	UCEC	OS	0.592525	0.684273	1.2419
ZIC2	UCS	OS	0.542794	0.824796	1.44212
ZIC3	ACC	OS	NA	NA	NA
ZIC3	BLCA	OS	0.760193	0.623917	1.41144
ZIC3	BRCA	OS	0.433484	0.76178	1.1238
ZIC3	CESC	OS	0.999442	0	Inf
ZIC3	CHOL	OS	0.999579	0	Inf
ZIC3	COAD	OS	NA	NA	NA
ZIC3	DLBC	OS	NA	NA	NA
ZIC3	ESCA	OS	0.447607	0.763011	1.84535
ZIC3	HNSC	OS	0.737296	0.266828	2.54727
ZIC3	KIRC	OS	NA	NA	NA
ZIC3	KIRP	OS	0.949802	0.602742	1.71578
ZIC3	LGG	OS	NA	NA	NA
ZIC3	LIHC	OS	0.918275	0.611582	1.55704
ZIC3	LUAD	OS	0.797106	0.720188	1.28674
ZIC3	LUSC	OS	0.418656	0.802256	1.09594
ZIC3	MESO	OS	0.29278	0.799883	2.09752
ZIC3	OV	OS	0.610249	0.892458	1.06909
ZIC3	PAAD	OS	NA	NA	NA
ZIC3	PCPG	OS	NA	NA	NA
ZIC3	PRAD	OS	0.350159	0.503929	6.91588
ZIC3	READ	OS	NA	NA	NA
ZIC3	SARC	OS	0.761421	0.829195	1.29171
ZIC3	STAD	OS	0.702344	0.8046	1.38089
ZIC3	TGCT	OS	0.654643	0.610296	2.19432
ZIC3	THCA	OS	NA	NA	NA
ZIC3	UCEC	OS	0.376312	0.472362	1.32776
ZIC3	UCS	OS	0.684563	0.81227	1.37253
ZIC4	ACC	OS	NA	NA	NA
ZIC4	BLCA	OS	0.379818	0.508667	1.29386
ZIC4	BRCA	OS	0.691019	0.890818	1.19058
ZIC4	CESC	OS	0.776064	0.335246	2.26114
ZIC4	CHOL	OS	0.999579	0	Inf
ZIC4	COAD	OS	NA	NA	NA
ZIC4	DLBC	OS	NA	NA	NA
ZIC4	ESCA	OS	0.538307	0.625216	1.27789
ZIC4	HNSC	OS	0.998812	0	Inf
ZIC4	KIRC	OS	NA	NA	NA
ZIC4	KIRP	OS	0.998809	0	Inf
ZIC4	LGG	OS	NA	NA	NA
ZIC4	LIHC	OS	0.947458	0.75018	1.30832
ZIC4	LUAD	OS	0.0736946	0.981547	1.50259
ZIC4	LUSC	OS	0.633346	0.904201	1.17997
ZIC4	MESO	OS	0.41857	0.619429	3.16492
ZIC4	OV	OS	0.173712	0.974116	1.1563
ZIC4	PAAD	OS	0.999613	0	Inf
ZIC4	PCPG	OS	NA	NA	NA
ZIC4	PRAD	OS	0.411246	0.304722	18.2485
ZIC4	READ	OS	NA	NA	NA
ZIC4	SARC	OS	0.56713	0.764762	1.15832
ZIC4	STAD	OS	0.967667	0.818328	1.2324
ZIC4	TGCT	OS	0.637608	0.17258	2.93305
ZIC4	THCA	OS	NA	NA	NA
ZIC4	UCEC	OS	0.455588	0.614487	1.24412
ZIC4	UCS	OS	0.8881	0.658959	1.43508
ZIC5	ACC	OS	NA	NA	NA
ZIC5	BLCA	OS	0.694692	0.702808	1.26489
ZIC5	BRCA	OS	0.227857	0.95399	1.21866
ZIC5	CESC	OS	0.609602	7.14139e-09	60088.1
ZIC5	CHOL	OS	0.999579	0	Inf
ZIC5	COAD	OS	NA	NA	NA
ZIC5	DLBC	OS	NA	NA	NA
ZIC5	ESCA	OS	0.0946371	0.862861	6.40062
ZIC5	HNSC	OS	0.998559	0	Inf
ZIC5	KIRC	OS	NA	NA	NA
ZIC5	KIRP	OS	0.876093	0.550262	2.015
ZIC5	LGG	OS	NA	NA	NA
ZIC5	LIHC	OS	0.428852	0.671686	1.18421
ZIC5	LUAD	OS	0.299156	0.602343	1.16864
ZIC5	LUSC	OS	0.643916	0.804308	1.14414
ZIC5	MESO	OS	0.421852	0.524869	4.66365
ZIC5	OV	OS	0.488217	0.887068	1.05889
ZIC5	PAAD	OS	0.999531	0	Inf
ZIC5	PCPG	OS	NA	NA	NA
ZIC5	PRAD	OS	0.507344	0.297033	1.82258
ZIC5	READ	OS	NA	NA	NA
ZIC5	SARC	OS	0.0152933	1.04085	1.45827
ZIC5	STAD	OS	0.587515	0.834951	1.10758
ZIC5	TGCT	OS	0.735805	0.470359	1.70353
ZIC5	THCA	OS	NA	NA	NA
ZIC5	UCEC	OS	0.75856	0.675063	1.33164
ZIC5	UCS	OS	0.842821	0.771464	1.3742
ZIC1	ACC	OS	0.542674	0.457424	4.42349
ZIC1	BLCA	OS	0.846753	0.513934	2.25082
ZIC1	BRCA	OS	0.759042	0.890528	1.1723
ZIC1	CESC	OS	0.729273	0.519881	2.5465
ZIC1	CHOL	OS	0.999579	0	Inf
ZIC1	COAD	OS	NA	NA	NA
ZIC1	DLBC	OS	NA	NA	NA
ZIC1	ESCA	OS	0.839265	0.843721	1.23265
ZIC1	HNSC	OS	0.999579	0	Inf
ZIC1	KIRC	OS	0.999579	0	Inf
ZIC1	KIRP	OS	0.26338	0.844352	1.85689
ZIC1	LGG	OS	0.999579	0	Inf
ZIC1	LIHC	OS	0.157642	0.853309	2.66005
ZIC1	LUAD	OS	0.138649	0.944538	1.50648
ZIC1	LUSC	OS	0.749929	0.896425	1.16394
ZIC1	MESO	OS	0.655747	0.664865	1.9127
ZIC1	OV	OS	0.603547	0.955451	1.08158
ZIC1	PAAD	OS	NA	NA	NA
ZIC1	PCPG	OS	NA	NA	NA
ZIC1	PRAD	OS	NA	NA	NA
ZIC1	READ	OS	NA	NA	NA
ZIC1	SARC	OS	0.758419	0.844062	1.26192
ZIC1	STAD	OS	0.345155	0.926192	1.24504
ZIC1	TGCT	OS	0.269338	0.940766	1.24453
ZIC1	THCA	OS	NA	NA	NA
ZIC1	UCEC	OS	0.287908	0.71507	1.10468
ZIC1	UCS	OS	0.156359	0.642412	1.07367
ZIC2	ACC	OS	0.921561	0.2428	3.59697
ZIC2	BLCA	OS	0.999329	0	Inf
ZIC2	BRCA	OS	0.791675	0.839815	1.14237
ZIC2	CESC	OS	0.999602	0	Inf
ZIC2	CHOL	OS	0.999579	0	Inf
ZIC2	COAD	OS	0.999579	0	Inf
ZIC2	DLBC	OS	NA	NA	NA
ZIC2	ESCA	OS	0.361757	0.795857	1.8697
ZIC2	HNSC	OS	0.999579	0	Inf
ZIC2	KIRC	OS	0.999579	0	Inf
ZIC2	KIRP	OS	0.482322	0.174473	2.28085
ZIC2	LGG	OS	0.999579	0	Inf
ZIC2	LIHC	OS	0.459934	0.397821	1.51741
ZIC2	LUAD	OS	0.222384	0.648738	1.1059
ZIC2	LUSC	OS	0.11757	0.94253	1.69608
ZIC2	MESO	OS	0.871838	0.616963	1.76752
ZIC2	OV	OS	0.055544	0.866035	1.00169
ZIC2	PAAD	OS	NA	NA	NA
ZIC2	PCPG	OS	NA	NA	NA
ZIC2	PRAD	OS	NA	NA	NA
ZIC2	READ	OS	NA	NA	NA
ZIC2	SARC	OS	0.312573	0.934654	1.2352
ZIC2	STAD	OS	0.642123	0.833944	1.11849
ZIC2	TGCT	OS	0.198548	0.955575	1.24451
ZIC2	THCA	OS	NA	NA	NA
ZIC2	UCEC	OS	0.0635851	0.587558	1.01473
ZIC2	UCS	OS	0.257502	0.907955	1.43443
ZIC3	ACC	OS	0.711925	0.190852	3.09906
ZIC3	BLCA	OS	0.999245	0	Inf
ZIC3	BRCA	OS	0.261444	0.677519	1.11148
ZIC3	CESC	OS	0.999442	0	Inf
ZIC3	CHOL	OS	0.999579	0	Inf
ZIC3	COAD	OS	0.999579	0	Inf
ZIC3	DLBC	OS	NA	NA	NA
ZIC3	ESCA	OS	0.742383	0.687988	1.30547
ZIC3	HNSC	OS	0.999579	0	Inf
ZIC3	KIRC	OS	NA	NA	NA
ZIC3	KIRP	OS	0.862373	0.67035	1.61215
ZIC3	LGG	OS	0.999579	0	Inf
ZIC3	LIHC	OS	0.995167	0.672923	1.48971
ZIC3	LUAD	OS	0.725544	0.731284	1.24343
ZIC3	LUSC	OS	0.623866	0.88353	1.22933
ZIC3	MESO	OS	0.517253	0.701223	2.02426
ZIC3	OV	OS	0.943772	0.931235	1.07957
ZIC3	PAAD	OS	NA	NA	NA
ZIC3	PCPG	OS	NA	NA	NA
ZIC3	PRAD	OS	NA	NA	NA
ZIC3	READ	OS	NA	NA	NA
ZIC3	SARC	OS	0.328067	0.761927	1.09514
ZIC3	STAD	OS	0.62737	0.650007	1.2966
ZIC3	TGCT	OS	0.366721	0.947222	1.15812
ZIC3	THCA	OS	NA	NA	NA
ZIC3	UCEC	OS	0.196294	0.448523	1.17897
ZIC3	UCS	OS	0.613641	0.739805	1.19472
ZIC4	ACC	OS	0.989594	0	Inf
ZIC4	BLCA	OS	0.755095	0.29598	2.41851
ZIC4	BRCA	OS	0.778001	0.868607	1.20707
ZIC4	CESC	OS	0.776064	0.335246	2.26114
ZIC4	CHOL	OS	0.999579	0	Inf
ZIC4	COAD	OS	NA	NA	NA
ZIC4	DLBC	OS	NA	NA	NA
ZIC4	ESCA	OS	0.694135	0.850561	1.27521
ZIC4	HNSC	OS	NA	NA	NA
ZIC4	KIRC	OS	0.999579	0	Inf
ZIC4	KIRP	OS	0.383973	0.828083	1.63258
ZIC4	LGG	OS	0.999579	0	Inf
ZIC4	LIHC	OS	0.25049	0.864701	1.74621
ZIC4	LUAD	OS	0.06891	0.984083	1.53751
ZIC4	LUSC	OS	0.852618	0.846807	1.14739
ZIC4	MESO	OS	0.678214	0.507444	2.83686
ZIC4	OV	OS	0.492099	0.95806	1.09318
ZIC4	PAAD	OS	NA	NA	NA
ZIC4	PCPG	OS	NA	NA	NA
ZIC4	PRAD	OS	NA	NA	NA
ZIC4	READ	OS	NA	NA	NA
ZIC4	SARC	OS	0.858683	0.836121	1.23955
ZIC4	STAD	OS	0.392458	0.886863	1.3579
ZIC4	TGCT	OS	0.73099	0.893344	1.17441
ZIC4	THCA	OS	NA	NA	NA
ZIC4	UCEC	OS	0.117024	0.582144	1.06206
ZIC4	UCS	OS	0.24997	0.595758	1.14431
ZIC5	ACC	OS	0.681657	0.309383	2.1535
ZIC5	BLCA	OS	0.999012	0	Inf
ZIC5	BRCA	OS	0.829262	0.850694	1.13843
ZIC5	CESC	OS	0.609602	7.14139e-09	60088.1
ZIC5	CHOL	OS	0.999579	0	Inf
ZIC5	COAD	OS	0.999579	0	Inf
ZIC5	DLBC	OS	NA	NA	NA
ZIC5	ESCA	OS	0.449718	0.773227	1.78619
ZIC5	HNSC	OS	0.999579	0	Inf
ZIC5	KIRC	OS	0.999579	0	Inf
ZIC5	KIRP	OS	0.826502	0.495581	1.75207
ZIC5	LGG	OS	0.999579	0	Inf
ZIC5	LIHC	OS	0.134826	0.526922	1.08997
ZIC5	LUAD	OS	0.553672	0.700782	1.2099
ZIC5	LUSC	OS	0.264818	0.8976	1.4817
ZIC5	MESO	OS	0.53229	0.467701	4.35217
ZIC5	OV	OS	0.150584	0.885892	1.01881
ZIC5	PAAD	OS	NA	NA	NA
ZIC5	PCPG	OS	NA	NA	NA
ZIC5	PRAD	OS	NA	NA	NA
ZIC5	READ	OS	NA	NA	NA
ZIC5	SARC	OS	0.427553	0.92164	1.21239
ZIC5	STAD	OS	0.898805	0.850977	1.15224
ZIC5	TGCT	OS	0.0466495	1.00243	1.38471
ZIC5	THCA	OS	NA	NA	NA
ZIC5	UCEC	OS	0.227085	0.613752	1.12287
ZIC5	UCS	OS	0.367639	0.88174	1.40493
ZIC1	ACC	OS	NA	NA	NA
ZIC1	BLCA	OS	NA	1	1
ZIC1	BRCA	OS	0.36794	0.916762	1.26439
ZIC1	CESC	OS	0.729273	0.519881	2.5465
ZIC1	CHOL	OS	0.999579	0	Inf
ZIC1	COAD	OS	NA	NA	NA
ZIC1	DLBC	OS	NA	NA	NA
ZIC1	ESCA	OS	NA	NA	NA
ZIC1	HNSC	OS	NA	NA	NA
ZIC1	KIRC	OS	NA	NA	NA
ZIC1	KIRP	OS	0.999721	0	Inf
ZIC1	LGG	OS	NA	NA	NA
ZIC1	LIHC	OS	0.514686	0.619686	1.27094
ZIC1	LUAD	OS	0.283642	0.901503	1.42496
ZIC1	LUSC	OS	0.107077	0.968105	1.39402
ZIC1	MESO	OS	0.999369	0	Inf
ZIC1	OV	OS	0.177081	0.974355	1.15134
ZIC1	PAAD	OS	0.998871	0	Inf
ZIC1	PCPG	OS	NA	NA	NA
ZIC1	PRAD	OS	NA	NA	NA
ZIC1	READ	OS	NA	NA	NA
ZIC1	SARC	OS	0.929711	0.754448	1.29369
ZIC1	STAD	OS	0.516159	0.895666	1.24528
ZIC1	TGCT	OS	NA	NA	NA
ZIC1	THCA	OS	NA	NA	NA
ZIC1	UCEC	OS	0.496273	0.651396	1.23088
ZIC1	UCS	OS	0.967564	0.711724	1.42543
ZIC2	ACC	OS	NA	NA	NA
ZIC2	BLCA	OS	NA	1	1
ZIC2	BRCA	OS	0.437531	0.889477	1.31098
ZIC2	CESC	OS	0.999602	0	Inf
ZIC2	CHOL	OS	0.999579	0	Inf
ZIC2	COAD	OS	NA	NA	NA
ZIC2	DLBC	OS	NA	NA	NA
ZIC2	ESCA	OS	NA	NA	NA
ZIC2	HNSC	OS	NA	NA	NA
ZIC2	KIRC	OS	NA	NA	NA
ZIC2	KIRP	OS	0.999176	0	Inf
ZIC2	LGG	OS	NA	NA	NA
ZIC2	LIHC	OS	0.679042	0.414309	1.77527
ZIC2	LUAD	OS	0.0712206	0.542422	1.02566
ZIC2	LUSC	OS	0.647357	0.644423	1.31404
ZIC2	MESO	OS	0.99922	0	Inf
ZIC2	OV	OS	0.447741	0.878677	1.05878
ZIC2	PAAD	OS	0.646557	0.0185793	614.17
ZIC2	PCPG	OS	NA	NA	NA
ZIC2	PRAD	OS	NA	NA	NA
ZIC2	READ	OS	NA	NA	NA
ZIC2	SARC	OS	0.0419621	1.00797	1.53585
ZIC2	STAD	OS	0.267371	0.764928	1.07712
ZIC2	TGCT	OS	NA	NA	NA
ZIC2	THCA	OS	NA	NA	NA
ZIC2	UCEC	OS	0.363246	0.600457	1.20539
ZIC2	UCS	OS	0.542794	0.824796	1.44212
ZIC3	ACC	OS	NA	NA	NA
ZIC3	BLCA	OS	NA	1	1
ZIC3	BRCA	OS	0.397915	0.665734	1.17546
ZIC3	CESC	OS	0.999442	0	Inf
ZIC3	CHOL	OS	0.999579	0	Inf
ZIC3	COAD	OS	NA	NA	NA
ZIC3	DLBC	OS	NA	NA	NA
ZIC3	ESCA	OS	NA	NA	NA
ZIC3	HNSC	OS	NA	NA	NA
ZIC3	KIRC	OS	NA	NA	NA
ZIC3	KIRP	OS	0.467847	0.60166	3.02188
ZIC3	LGG	OS	NA	NA	NA
ZIC3	LIHC	OS	0.694418	0.649654	1.9109
ZIC3	LUAD	OS	0.797106	0.720188	1.28674
ZIC3	LUSC	OS	0.815013	0.780311	1.2155
ZIC3	MESO	OS	0.718737	0.333349	2.13296
ZIC3	OV	OS	0.685954	0.893404	1.07698
ZIC3	PAAD	OS	NA	NA	NA
ZIC3	PCPG	OS	NA	NA	NA
ZIC3	PRAD	OS	NA	NA	NA
ZIC3	READ	OS	NA	NA	NA
ZIC3	SARC	OS	0.407147	0.866999	1.42178
ZIC3	STAD	OS	0.96097	0.710293	1.43275
ZIC3	TGCT	OS	NA	NA	NA
ZIC3	THCA	OS	NA	NA	NA
ZIC3	UCEC	OS	0.750914	0.562118	1.51507
ZIC3	UCS	OS	0.684563	0.81227	1.37253
ZIC4	ACC	OS	NA	NA	NA
ZIC4	BLCA	OS	NA	1	1
ZIC4	BRCA	OS	0.530027	0.875897	1.29362
ZIC4	CESC	OS	0.776064	0.335246	2.26114
ZIC4	CHOL	OS	0.999579	0	Inf
ZIC4	COAD	OS	NA	NA	NA
ZIC4	DLBC	OS	NA	NA	NA
ZIC4	ESCA	OS	NA	NA	NA
ZIC4	HNSC	OS	NA	NA	NA
ZIC4	KIRC	OS	NA	NA	NA
ZIC4	KIRP	OS	0.999804	0	Inf
ZIC4	LGG	OS	NA	NA	NA
ZIC4	LIHC	OS	0.766523	0.646087	1.37972
ZIC4	LUAD	OS	0.0736946	0.981547	1.50259
ZIC4	LUSC	OS	0.188823	0.93545	1.40248
ZIC4	MESO	OS	0.999282	0	Inf
ZIC4	OV	OS	0.186172	0.971649	1.15946
ZIC4	PAAD	OS	0.999613	0	Inf
ZIC4	PCPG	OS	NA	NA	NA
ZIC4	PRAD	OS	NA	NA	NA
ZIC4	READ	OS	NA	NA	NA
ZIC4	SARC	OS	0.805663	0.759028	1.23889
ZIC4	STAD	OS	0.683799	0.822027	1.34824
ZIC4	TGCT	OS	NA	NA	NA
ZIC4	THCA	OS	NA	NA	NA
ZIC4	UCEC	OS	0.317402	0.515221	1.24002
ZIC4	UCS	OS	0.8881	0.658959	1.43508
ZIC5	ACC	OS	NA	NA	NA
ZIC5	BLCA	OS	NA	1	1
ZIC5	BRCA	OS	0.697175	0.875469	1.22005
ZIC5	CESC	OS	0.609602	7.14139e-09	60088.1
ZIC5	CHOL	OS	0.999579	0	Inf
ZIC5	COAD	OS	NA	NA	NA
ZIC5	DLBC	OS	NA	NA	NA
ZIC5	ESCA	OS	NA	NA	NA
ZIC5	HNSC	OS	NA	NA	NA
ZIC5	KIRC	OS	NA	NA	NA
ZIC5	KIRP	OS	0.471863	0.555771	3.55637
ZIC5	LGG	OS	NA	NA	NA
ZIC5	LIHC	OS	0.726157	0.625075	1.38737
ZIC5	LUAD	OS	0.299156	0.602343	1.16864
ZIC5	LUSC	OS	0.414445	0.710345	1.15133
ZIC5	MESO	OS	0.9976	0	Inf
ZIC5	OV	OS	0.306222	0.868553	1.04525
ZIC5	PAAD	OS	0.999531	0	Inf
ZIC5	PCPG	OS	NA	NA	NA
ZIC5	PRAD	OS	NA	NA	NA
ZIC5	READ	OS	NA	NA	NA
ZIC5	SARC	OS	0.0369652	1.01248	1.4885
ZIC5	STAD	OS	0.316271	0.759991	1.0928
ZIC5	TGCT	OS	NA	NA	NA
ZIC5	THCA	OS	NA	NA	NA
ZIC5	UCEC	OS	0.643759	0.596091	1.37689
ZIC5	UCS	OS	0.842821	0.771464	1.3742
ZIC1	ACC	OS	0.542674	0.457424	4.42349
ZIC1	BLCA	OS	0.846753	0.513934	2.25082
ZIC1	BRCA	OS	0.818803	0.888552	1.16118
ZIC1	CESC	OS	0.729273	0.519881	2.5465
ZIC1	CHOL	OS	0.999579	0	Inf
ZIC1	COAD	OS	NA	NA	NA
ZIC1	DLBC	OS	NA	NA	NA
ZIC1	ESCA	OS	0.839265	0.843721	1.23265
ZIC1	HNSC	OS	0.999579	0	Inf
ZIC1	KIRC	OS	0.999579	0	Inf
ZIC1	KIRP	OS	0.26338	0.844352	1.85689
ZIC1	LGG	OS	0.999579	0	Inf
ZIC1	LIHC	OS	0.446475	0.818145	1.57724
ZIC1	LUAD	OS	0.089075	0.969752	1.54181
ZIC1	LUSC	OS	0.762892	0.902201	1.15069
ZIC1	MESO	OS	0.655747	0.664865	1.9127
ZIC1	OV	OS	0.603547	0.955451	1.08158
ZIC1	PAAD	OS	NA	NA	NA
ZIC1	PCPG	OS	NA	NA	NA
ZIC1	PRAD	OS	0.448127	0.0754765	3.13287
ZIC1	READ	OS	NA	NA	NA
ZIC1	SARC	OS	0.758419	0.844062	1.26192
ZIC1	STAD	OS	0.345155	0.926192	1.24504
ZIC1	TGCT	OS	0.170445	0.960179	1.25824
ZIC1	THCA	OS	NA	NA	NA
ZIC1	UCEC	OS	0.287908	0.71507	1.10468
ZIC1	UCS	OS	0.156359	0.642412	1.07367
ZIC2	ACC	OS	0.921561	0.2428	3.59697
ZIC2	BLCA	OS	0.999329	0	Inf
ZIC2	BRCA	OS	0.902279	0.851787	1.15201
ZIC2	CESC	OS	0.999602	0	Inf
ZIC2	CHOL	OS	0.999579	0	Inf
ZIC2	COAD	OS	0.999579	0	Inf
ZIC2	DLBC	OS	NA	NA	NA
ZIC2	ESCA	OS	0.361757	0.795857	1.8697
ZIC2	HNSC	OS	0.999579	0	Inf
ZIC2	KIRC	OS	0.999579	0	Inf
ZIC2	KIRP	OS	0.482322	0.174473	2.28085
ZIC2	LGG	OS	0.999579	0	Inf
ZIC2	LIHC	OS	0.916937	0.581337	1.62843
ZIC2	LUAD	OS	0.155393	0.634763	1.07519
ZIC2	LUSC	OS	0.340189	0.876464	1.46499
ZIC2	MESO	OS	0.871838	0.616963	1.76752
ZIC2	OV	OS	0.055544	0.866035	1.00169
ZIC2	PAAD	OS	NA	NA	NA
ZIC2	PCPG	OS	NA	NA	NA
ZIC2	PRAD	OS	0.997225	0	Inf
ZIC2	READ	OS	NA	NA	NA
ZIC2	SARC	OS	0.312573	0.934654	1.2352
ZIC2	STAD	OS	0.642123	0.833944	1.11849
ZIC2	TGCT	OS	0.114553	0.975133	1.26274
ZIC2	THCA	OS	NA	NA	NA
ZIC2	UCEC	OS	0.0635851	0.587558	1.01473
ZIC2	UCS	OS	0.257502	0.907955	1.43443
ZIC3	ACC	OS	0.711925	0.190852	3.09906
ZIC3	BLCA	OS	0.999245	0	Inf
ZIC3	BRCA	OS	0.182113	0.657944	1.08276
ZIC3	CESC	OS	0.999442	0	Inf
ZIC3	CHOL	OS	0.999579	0	Inf
ZIC3	COAD	OS	0.999579	0	Inf
ZIC3	DLBC	OS	NA	NA	NA
ZIC3	ESCA	OS	0.742383	0.687988	1.30547
ZIC3	HNSC	OS	0.999579	0	Inf
ZIC3	KIRC	OS	NA	NA	NA
ZIC3	KIRP	OS	0.862373	0.67035	1.61215
ZIC3	LGG	OS	0.999579	0	Inf
ZIC3	LIHC	OS	0.839192	0.750056	1.42481
ZIC3	LUAD	OS	0.516147	0.700293	1.19596
ZIC3	LUSC	OS	0.618644	0.816536	1.12816
ZIC3	MESO	OS	0.517253	0.701223	2.02426
ZIC3	OV	OS	0.943772	0.931235	1.07957
ZIC3	PAAD	OS	NA	NA	NA
ZIC3	PCPG	OS	NA	NA	NA
ZIC3	PRAD	OS	0.568837	0.159694	2.74049
ZIC3	READ	OS	NA	NA	NA
ZIC3	SARC	OS	0.328067	0.761927	1.09514
ZIC3	STAD	OS	0.62737	0.650007	1.2966
ZIC3	TGCT	OS	0.396967	0.946125	1.14991
ZIC3	THCA	OS	NA	NA	NA
ZIC3	UCEC	OS	0.196294	0.448523	1.17897
ZIC3	UCS	OS	0.613641	0.739805	1.19472
ZIC4	ACC	OS	0.989594	0	Inf
ZIC4	BLCA	OS	0.755095	0.29598	2.41851
ZIC4	BRCA	OS	0.763447	0.873182	1.20299
ZIC4	CESC	OS	0.776064	0.335246	2.26114
ZIC4	CHOL	OS	0.999579	0	Inf
ZIC4	COAD	OS	NA	NA	NA
ZIC4	DLBC	OS	NA	NA	NA
ZIC4	ESCA	OS	0.694135	0.850561	1.27521
ZIC4	HNSC	OS	NA	NA	NA
ZIC4	KIRC	OS	0.999579	0	Inf
ZIC4	KIRP	OS	0.383973	0.828083	1.63258
ZIC4	LGG	OS	0.999579	0	Inf
ZIC4	LIHC	OS	0.292876	0.875418	1.55468
ZIC4	LUAD	OS	0.0484777	1.0015	1.56453
ZIC4	LUSC	OS	0.961135	0.865645	1.14715
ZIC4	MESO	OS	0.678214	0.507444	2.83686
ZIC4	OV	OS	0.492099	0.95806	1.09318
ZIC4	PAAD	OS	NA	NA	NA
ZIC4	PCPG	OS	NA	NA	NA
ZIC4	PRAD	OS	0.998355	0	Inf
ZIC4	READ	OS	NA	NA	NA
ZIC4	SARC	OS	0.858683	0.836121	1.23955
ZIC4	STAD	OS	0.392458	0.886863	1.3579
ZIC4	TGCT	OS	0.500378	0.917015	1.19413
ZIC4	THCA	OS	NA	NA	NA
ZIC4	UCEC	OS	0.117024	0.582144	1.06206
ZIC4	UCS	OS	0.24997	0.595758	1.14431
ZIC5	ACC	OS	0.681657	0.309383	2.1535
ZIC5	BLCA	OS	0.999012	0	Inf
ZIC5	BRCA	OS	0.617417	0.834733	1.11323
ZIC5	CESC	OS	0.609602	7.14139e-09	60088.1
ZIC5	CHOL	OS	0.999579	0	Inf
ZIC5	COAD	OS	0.999579	0	Inf
ZIC5	DLBC	OS	NA	NA	NA
ZIC5	ESCA	OS	0.449718	0.773227	1.78619
ZIC5	HNSC	OS	0.999579	0	Inf
ZIC5	KIRC	OS	0.999579	0	Inf
ZIC5	KIRP	OS	0.826502	0.495581	1.75207
ZIC5	LGG	OS	0.999579	0	Inf
ZIC5	LIHC	OS	0.941846	0.736436	1.3284
ZIC5	LUAD	OS	0.507006	0.703639	1.1897
ZIC5	LUSC	OS	0.55907	0.867308	1.30118
ZIC5	MESO	OS	0.53229	0.467701	4.35217
ZIC5	OV	OS	0.150584	0.885892	1.01881
ZIC5	PAAD	OS	NA	NA	NA
ZIC5	PCPG	OS	NA	NA	NA
ZIC5	PRAD	OS	0.526405	0.333131	1.75454
ZIC5	READ	OS	NA	NA	NA
ZIC5	SARC	OS	0.427553	0.92164	1.21239
ZIC5	STAD	OS	0.898805	0.850977	1.15224
ZIC5	TGCT	OS	0.0188987	1.03148	1.41133
ZIC5	THCA	OS	NA	NA	NA
ZIC5	UCEC	OS	0.227085	0.613752	1.12287
ZIC5	UCS	OS	0.367639	0.88174	1.40493

## Sheet: (B).KMsurvival(DFS).result_ZIC
KMsurvival(DFS)
Gene	CancerType	Survival type	pValue	HR_lower	HR_upper
ZIC1	ACC	DFS	NA	NA	NA
ZIC1	BLCA	DFS	0.615232	0.588976	1.3679
ZIC1	BRCA	DFS	0.782544	0.901988	1.14679
ZIC1	CESC	DFS	0.729273	0.519881	2.5465
ZIC1	CHOL	DFS	0.999579	0	Inf
ZIC1	COAD	DFS	NA	NA	NA
ZIC1	DLBC	DFS	NA	NA	NA
ZIC1	ESCA	DFS	0.992249	0.73441	1.36583
ZIC1	HNSC	DFS	0.998004	0	Inf
ZIC1	KIRC	DFS	NA	NA	NA
ZIC1	KIRP	DFS	0.99937	0	Inf
ZIC1	LGG	DFS	NA	NA	NA
ZIC1	LIHC	DFS	0.732287	0.718333	1.26175
ZIC1	LUAD	DFS	0.283642	0.901503	1.42496
ZIC1	LUSC	DFS	0.278815	0.949266	1.19801
ZIC1	MESO	DFS	0.423668	0.74191	2.03474
ZIC1	OV	DFS	0.201804	0.97233	1.14209
ZIC1	PAAD	DFS	0.998871	0	Inf
ZIC1	PCPG	DFS	NA	NA	NA
ZIC1	PRAD	DFS	0.916337	0.298176	3.84637
ZIC1	READ	DFS	NA	NA	NA
ZIC1	SARC	DFS	0.545825	0.753175	1.16172
ZIC1	STAD	DFS	0.797378	0.884777	1.17272
ZIC1	TGCT	DFS	0.772806	0.594167	1.47243
ZIC1	THCA	DFS	NA	NA	NA
ZIC1	UCEC	DFS	0.972007	0.745726	1.32721
ZIC1	UCS	DFS	0.967564	0.711724	1.42543
ZIC2	ACC	DFS	NA	NA	NA
ZIC2	BLCA	DFS	0.931035	0.737614	1.39438
ZIC2	BRCA	DFS	0.116055	0.970624	1.3114
ZIC2	CESC	DFS	0.999602	0	Inf
ZIC2	CHOL	DFS	0.999579	0	Inf
ZIC2	COAD	DFS	NA	NA	NA
ZIC2	DLBC	DFS	NA	NA	NA
ZIC2	ESCA	DFS	0.131376	0.814827	4.8261
ZIC2	HNSC	DFS	0.377376	0.325868	19.2772
ZIC2	KIRC	DFS	NA	NA	NA
ZIC2	KIRP	DFS	0.610803	0.327666	6.67542
ZIC2	LGG	DFS	NA	NA	NA
ZIC2	LIHC	DFS	0.540276	0.493483	1.44772
ZIC2	LUAD	DFS	0.0712206	0.542422	1.02566
ZIC2	LUSC	DFS	0.309457	0.707348	1.11602
ZIC2	MESO	DFS	0.543523	0.713867	1.8962
ZIC2	OV	DFS	0.681042	0.897201	1.07344
ZIC2	PAAD	DFS	0.646557	0.0185793	614.17
ZIC2	PCPG	DFS	NA	NA	NA
ZIC2	PRAD	DFS	0.592617	0.350013	1.82128
ZIC2	READ	DFS	NA	NA	NA
ZIC2	SARC	DFS	0.0197642	1.03544	1.49628
ZIC2	STAD	DFS	0.747862	0.854383	1.11966
ZIC2	TGCT	DFS	0.936745	0.656957	1.57711
ZIC2	THCA	DFS	NA	NA	NA
ZIC2	UCEC	DFS	0.592525	0.684273	1.2419
ZIC2	UCS	DFS	0.542794	0.824796	1.44212
ZIC3	ACC	DFS	NA	NA	NA
ZIC3	BLCA	DFS	0.760193	0.623917	1.41144
ZIC3	BRCA	DFS	0.433484	0.76178	1.1238
ZIC3	CESC	DFS	0.999442	0	Inf
ZIC3	CHOL	DFS	0.999579	0	Inf
ZIC3	COAD	DFS	NA	NA	NA
ZIC3	DLBC	DFS	NA	NA	NA
ZIC3	ESCA	DFS	0.447607	0.763011	1.84535
ZIC3	HNSC	DFS	0.737296	0.266828	2.54727
ZIC3	KIRC	DFS	NA	NA	NA
ZIC3	KIRP	DFS	0.949802	0.602742	1.71578
ZIC3	LGG	DFS	NA	NA	NA
ZIC3	LIHC	DFS	0.918275	0.611582	1.55704
ZIC3	LUAD	DFS	0.797106	0.720188	1.28674
ZIC3	LUSC	DFS	0.418656	0.802256	1.09594
ZIC3	MESO	DFS	0.29278	0.799883	2.09752
ZIC3	OV	DFS	0.610249	0.892458	1.06909
ZIC3	PAAD	DFS	NA	NA	NA
ZIC3	PCPG	DFS	NA	NA	NA
ZIC3	PRAD	DFS	0.350159	0.503929	6.91588
ZIC3	READ	DFS	NA	NA	NA
ZIC3	SARC	DFS	0.761421	0.829195	1.29171
ZIC3	STAD	DFS	0.702344	0.8046	1.38089
ZIC3	TGCT	DFS	0.654643	0.610296	2.19432
ZIC3	THCA	DFS	NA	NA	NA
ZIC3	UCEC	DFS	0.376312	0.472362	1.32776
ZIC3	UCS	DFS	0.684563	0.81227	1.37253
ZIC4	ACC	DFS	NA	NA	NA
ZIC4	BLCA	DFS	0.379818	0.508667	1.29386
ZIC4	BRCA	DFS	0.691019	0.890818	1.19058
ZIC4	CESC	DFS	0.776064	0.335246	2.26114
ZIC4	CHOL	DFS	0.999579	0	Inf
ZIC4	COAD	DFS	NA	NA	NA
ZIC4	DLBC	DFS	NA	NA	NA
ZIC4	ESCA	DFS	0.538307	0.625216	1.27789
ZIC4	HNSC	DFS	0.998812	0	Inf
ZIC4	KIRC	DFS	NA	NA	NA
ZIC4	KIRP	DFS	0.998809	0	Inf
ZIC4	LGG	DFS	NA	NA	NA
ZIC4	LIHC	DFS	0.947458	0.75018	1.30832
ZIC4	LUAD	DFS	0.0736946	0.981547	1.50259
ZIC4	LUSC	DFS	0.633346	0.904201	1.17997
ZIC4	MESO	DFS	0.41857	0.619429	3.16492
ZIC4	OV	DFS	0.173712	0.974116	1.1563
ZIC4	PAAD	DFS	0.999613	0	Inf
ZIC4	PCPG	DFS	NA	NA	NA
ZIC4	PRAD	DFS	0.411246	0.304722	18.2485
ZIC4	READ	DFS	NA	NA	NA
ZIC4	SARC	DFS	0.56713	0.764762	1.15832
ZIC4	STAD	DFS	0.967667	0.818328	1.2324
ZIC4	TGCT	DFS	0.637608	0.17258	2.93305
ZIC4	THCA	DFS	NA	NA	NA
ZIC4	UCEC	DFS	0.455588	0.614487	1.24412
ZIC4	UCS	DFS	0.8881	0.658959	1.43508
ZIC5	ACC	DFS	NA	NA	NA
ZIC5	BLCA	DFS	0.694692	0.702808	1.26489
ZIC5	BRCA	DFS	0.227857	0.95399	1.21866
ZIC5	CESC	DFS	0.609602	7.14139e-09	60088.1
ZIC5	CHOL	DFS	0.999579	0	Inf
ZIC5	COAD	DFS	NA	NA	NA
ZIC5	DLBC	DFS	NA	NA	NA
ZIC5	ESCA	DFS	0.0946371	0.862861	6.40062
ZIC5	HNSC	DFS	0.998559	0	Inf
ZIC5	KIRC	DFS	NA	NA	NA
ZIC5	KIRP	DFS	0.876093	0.550262	2.015
ZIC5	LGG	DFS	NA	NA	NA
ZIC5	LIHC	DFS	0.428852	0.671686	1.18421
ZIC5	LUAD	DFS	0.299156	0.602343	1.16864
ZIC5	LUSC	DFS	0.643916	0.804308	1.14414
ZIC5	MESO	DFS	0.421852	0.524869	4.66365
ZIC5	OV	DFS	0.488217	0.887068	1.05889
ZIC5	PAAD	DFS	0.999531	0	Inf
ZIC5	PCPG	DFS	NA	NA	NA
ZIC5	PRAD	DFS	0.507344	0.297033	1.82258
ZIC5	READ	DFS	NA	NA	NA
ZIC5	SARC	DFS	0.0152933	1.04085	1.45827
ZIC5	STAD	DFS	0.587515	0.834951	1.10758
ZIC5	TGCT	DFS	0.735805	0.470359	1.70353
ZIC5	THCA	DFS	NA	NA	NA
ZIC5	UCEC	DFS	0.75856	0.675063	1.33164
ZIC5	UCS	DFS	0.842821	0.771464	1.3742
ZIC1	ACC	DFS	0.542674	0.457424	4.42349
ZIC1	BLCA	DFS	0.846753	0.513934	2.25082
ZIC1	BRCA	DFS	0.759042	0.890528	1.1723
ZIC1	CESC	DFS	0.729273	0.519881	2.5465
ZIC1	CHOL	DFS	0.999579	0	Inf
ZIC1	COAD	DFS	NA	NA	NA
ZIC1	DLBC	DFS	NA	NA	NA
ZIC1	ESCA	DFS	0.839265	0.843721	1.23265
ZIC1	HNSC	DFS	0.999579	0	Inf
ZIC1	KIRC	DFS	0.999579	0	Inf
ZIC1	KIRP	DFS	0.26338	0.844352	1.85689
ZIC1	LGG	DFS	0.999579	0	Inf
ZIC1	LIHC	DFS	0.157642	0.853309	2.66005
ZIC1	LUAD	DFS	0.138649	0.944538	1.50648
ZIC1	LUSC	DFS	0.749929	0.896425	1.16394
ZIC1	MESO	DFS	0.655747	0.664865	1.9127
ZIC1	OV	DFS	0.603547	0.955451	1.08158
ZIC1	PAAD	DFS	NA	NA	NA
ZIC1	PCPG	DFS	NA	NA	NA
ZIC1	PRAD	DFS	NA	NA	NA
ZIC1	READ	DFS	NA	NA	NA
ZIC1	SARC	DFS	0.758419	0.844062	1.26192
ZIC1	STAD	DFS	0.345155	0.926192	1.24504
ZIC1	TGCT	DFS	0.269338	0.940766	1.24453
ZIC1	THCA	DFS	NA	NA	NA
ZIC1	UCEC	DFS	0.287908	0.71507	1.10468
ZIC1	UCS	DFS	0.156359	0.642412	1.07367
ZIC2	ACC	DFS	0.921561	0.2428	3.59697
ZIC2	BLCA	DFS	0.999329	0	Inf
ZIC2	BRCA	DFS	0.791675	0.839815	1.14237
ZIC2	CESC	DFS	0.999602	0	Inf
ZIC2	CHOL	DFS	0.999579	0	Inf
ZIC2	COAD	DFS	0.999579	0	Inf
ZIC2	DLBC	DFS	NA	NA	NA
ZIC2	ESCA	DFS	0.361757	0.795857	1.8697
ZIC2	HNSC	DFS	0.999579	0	Inf
ZIC2	KIRC	DFS	0.999579	0	Inf
ZIC2	KIRP	DFS	0.482322	0.174473	2.28085
ZIC2	LGG	DFS	0.999579	0	Inf
ZIC2	LIHC	DFS	0.459934	0.397821	1.51741
ZIC2	LUAD	DFS	0.222384	0.648738	1.1059
ZIC2	LUSC	DFS	0.11757	0.94253	1.69608
ZIC2	MESO	DFS	0.871838	0.616963	1.76752
ZIC2	OV	DFS	0.055544	0.866035	1.00169
ZIC2	PAAD	DFS	NA	NA	NA
ZIC2	PCPG	DFS	NA	NA	NA
ZIC2	PRAD	DFS	NA	NA	NA
ZIC2	READ	DFS	NA	NA	NA
ZIC2	SARC	DFS	0.312573	0.934654	1.2352
ZIC2	STAD	DFS	0.642123	0.833944	1.11849
ZIC2	TGCT	DFS	0.198548	0.955575	1.24451
ZIC2	THCA	DFS	NA	NA	NA
ZIC2	UCEC	DFS	0.0635851	0.587558	1.01473
ZIC2	UCS	DFS	0.257502	0.907955	1.43443
ZIC3	ACC	DFS	0.711925	0.190852	3.09906
ZIC3	BLCA	DFS	0.999245	0	Inf
ZIC3	BRCA	DFS	0.261444	0.677519	1.11148
ZIC3	CESC	DFS	0.999442	0	Inf
ZIC3	CHOL	DFS	0.999579	0	Inf
ZIC3	COAD	DFS	0.999579	0	Inf
ZIC3	DLBC	DFS	NA	NA	NA
ZIC3	ESCA	DFS	0.742383	0.687988	1.30547
ZIC3	HNSC	DFS	0.999579	0	Inf
ZIC3	KIRC	DFS	NA	NA	NA
ZIC3	KIRP	DFS	0.862373	0.67035	1.61215
ZIC3	LGG	DFS	0.999579	0	Inf
ZIC3	LIHC	DFS	0.995167	0.672923	1.48971
ZIC3	LUAD	DFS	0.725544	0.731284	1.24343
ZIC3	LUSC	DFS	0.623866	0.88353	1.22933
ZIC3	MESO	DFS	0.517253	0.701223	2.02426
ZIC3	OV	DFS	0.943772	0.931235	1.07957
ZIC3	PAAD	DFS	NA	NA	NA
ZIC3	PCPG	DFS	NA	NA	NA
ZIC3	PRAD	DFS	NA	NA	NA
ZIC3	READ	DFS	NA	NA	NA
ZIC3	SARC	DFS	0.328067	0.761927	1.09514
ZIC3	STAD	DFS	0.62737	0.650007	1.2966
ZIC3	TGCT	DFS	0.366721	0.947222	1.15812
ZIC3	THCA	DFS	NA	NA	NA
ZIC3	UCEC	DFS	0.196294	0.448523	1.17897
ZIC3	UCS	DFS	0.613641	0.739805	1.19472
ZIC4	ACC	DFS	0.989594	0	Inf
ZIC4	BLCA	DFS	0.755095	0.29598	2.41851
ZIC4	BRCA	DFS	0.778001	0.868607	1.20707
ZIC4	CESC	DFS	0.776064	0.335246	2.26114
ZIC4	CHOL	DFS	0.999579	0	Inf
ZIC4	COAD	DFS	NA	NA	NA
ZIC4	DLBC	DFS	NA	NA	NA
ZIC4	ESCA	DFS	0.694135	0.850561	1.27521
ZIC4	HNSC	DFS	NA	NA	NA
ZIC4	KIRC	DFS	0.999579	0	Inf
ZIC4	KIRP	DFS	0.383973	0.828083	1.63258
ZIC4	LGG	DFS	0.999579	0	Inf
ZIC4	LIHC	DFS	0.25049	0.864701	1.74621
ZIC4	LUAD	DFS	0.06891	0.984083	1.53751
ZIC4	LUSC	DFS	0.852618	0.846807	1.14739
ZIC4	MESO	DFS	0.678214	0.507444	2.83686
ZIC4	OV	DFS	0.492099	0.95806	1.09318
ZIC4	PAAD	DFS	NA	NA	NA
ZIC4	PCPG	DFS	NA	NA	NA
ZIC4	PRAD	DFS	NA	NA	NA
ZIC4	READ	DFS	NA	NA	NA
ZIC4	SARC	DFS	0.858683	0.836121	1.23955
ZIC4	STAD	DFS	0.392458	0.886863	1.3579
ZIC4	TGCT	DFS	0.73099	0.893344	1.17441
ZIC4	THCA	DFS	NA	NA	NA
ZIC4	UCEC	DFS	0.117024	0.582144	1.06206
ZIC4	UCS	DFS	0.24997	0.595758	1.14431
ZIC5	ACC	DFS	0.681657	0.309383	2.1535
ZIC5	BLCA	DFS	0.999012	0	Inf
ZIC5	BRCA	DFS	0.829262	0.850694	1.13843
ZIC5	CESC	DFS	0.609602	7.14139e-09	60088.1
ZIC5	CHOL	DFS	0.999579	0	Inf
ZIC5	COAD	DFS	0.999579	0	Inf
ZIC5	DLBC	DFS	NA	NA	NA
ZIC5	ESCA	DFS	0.449718	0.773227	1.78619
ZIC5	HNSC	DFS	0.999579	0	Inf
ZIC5	KIRC	DFS	0.999579	0	Inf
ZIC5	KIRP	DFS	0.826502	0.495581	1.75207
ZIC5	LGG	DFS	0.999579	0	Inf
ZIC5	LIHC	DFS	0.134826	0.526922	1.08997
ZIC5	LUAD	DFS	0.553672	0.700782	1.2099
ZIC5	LUSC	DFS	0.264818	0.8976	1.4817
ZIC5	MESO	DFS	0.53229	0.467701	4.35217
ZIC5	OV	DFS	0.150584	0.885892	1.01881
ZIC5	PAAD	DFS	NA	NA	NA
ZIC5	PCPG	DFS	NA	NA	NA
ZIC5	PRAD	DFS	NA	NA	NA
ZIC5	READ	DFS	NA	NA	NA
ZIC5	SARC	DFS	0.427553	0.92164	1.21239
ZIC5	STAD	DFS	0.898805	0.850977	1.15224
ZIC5	TGCT	DFS	0.0466495	1.00243	1.38471
ZIC5	THCA	DFS	NA	NA	NA
ZIC5	UCEC	DFS	0.227085	0.613752	1.12287
ZIC5	UCS	DFS	0.367639	0.88174	1.40493
ZIC1	ACC	DFS	NA	NA	NA
ZIC1	BLCA	DFS	NA	1	1
ZIC1	BRCA	DFS	0.36794	0.916762	1.26439
ZIC1	CESC	DFS	0.729273	0.519881	2.5465
ZIC1	CHOL	DFS	0.999579	0	Inf
ZIC1	COAD	DFS	NA	NA	NA
ZIC1	DLBC	DFS	NA	NA	NA
ZIC1	ESCA	DFS	NA	NA	NA
ZIC1	HNSC	DFS	NA	NA	NA
ZIC1	KIRC	DFS	NA	NA	NA
ZIC1	KIRP	DFS	0.999721	0	Inf
ZIC1	LGG	DFS	NA	NA	NA
ZIC1	LIHC	DFS	0.514686	0.619686	1.27094
ZIC1	LUAD	DFS	0.283642	0.901503	1.42496
ZIC1	LUSC	DFS	0.107077	0.968105	1.39402
ZIC1	MESO	DFS	0.999369	0	Inf
ZIC1	OV	DFS	0.177081	0.974355	1.15134
ZIC1	PAAD	DFS	0.998871	0	Inf
ZIC1	PCPG	DFS	NA	NA	NA
ZIC1	PRAD	DFS	NA	NA	NA
ZIC1	READ	DFS	NA	NA	NA
ZIC1	SARC	DFS	0.929711	0.754448	1.29369
ZIC1	STAD	DFS	0.516159	0.895666	1.24528
ZIC1	TGCT	DFS	NA	NA	NA
ZIC1	THCA	DFS	NA	NA	NA
ZIC1	UCEC	DFS	0.496273	0.651396	1.23088
ZIC1	UCS	DFS	0.967564	0.711724	1.42543
ZIC2	ACC	DFS	NA	NA	NA
ZIC2	BLCA	DFS	NA	1	1
ZIC2	BRCA	DFS	0.437531	0.889477	1.31098
ZIC2	CESC	DFS	0.999602	0	Inf
ZIC2	CHOL	DFS	0.999579	0	Inf
ZIC2	COAD	DFS	NA	NA	NA
ZIC2	DLBC	DFS	NA	NA	NA
ZIC2	ESCA	DFS	NA	NA	NA
ZIC2	HNSC	DFS	NA	NA	NA
ZIC2	KIRC	DFS	NA	NA	NA
ZIC2	KIRP	DFS	0.999176	0	Inf
ZIC2	LGG	DFS	NA	NA	NA
ZIC2	LIHC	DFS	0.679042	0.414309	1.77527
ZIC2	LUAD	DFS	0.0712206	0.542422	1.02566
ZIC2	LUSC	DFS	0.647357	0.644423	1.31404
ZIC2	MESO	DFS	0.99922	0	Inf
ZIC2	OV	DFS	0.447741	0.878677	1.05878
ZIC2	PAAD	DFS	0.646557	0.0185793	614.17
ZIC2	PCPG	DFS	NA	NA	NA
ZIC2	PRAD	DFS	NA	NA	NA
ZIC2	READ	DFS	NA	NA	NA
ZIC2	SARC	DFS	0.0419621	1.00797	1.53585
ZIC2	STAD	DFS	0.267371	0.764928	1.07712
ZIC2	TGCT	DFS	NA	NA	NA
ZIC2	THCA	DFS	NA	NA	NA
ZIC2	UCEC	DFS	0.363246	0.600457	1.20539
ZIC2	UCS	DFS	0.542794	0.824796	1.44212
ZIC3	ACC	DFS	NA	NA	NA
ZIC3	BLCA	DFS	NA	1	1
ZIC3	BRCA	DFS	0.397915	0.665734	1.17546
ZIC3	CESC	DFS	0.999442	0	Inf
ZIC3	CHOL	DFS	0.999579	0	Inf
ZIC3	COAD	DFS	NA	NA	NA
ZIC3	DLBC	DFS	NA	NA	NA
ZIC3	ESCA	DFS	NA	NA	NA
ZIC3	HNSC	DFS	NA	NA	NA
ZIC3	KIRC	DFS	NA	NA	NA
ZIC3	KIRP	DFS	0.467847	0.60166	3.02188
ZIC3	LGG	DFS	NA	NA	NA
ZIC3	LIHC	DFS	0.694418	0.649654	1.9109
ZIC3	LUAD	DFS	0.797106	0.720188	1.28674
ZIC3	LUSC	DFS	0.815013	0.780311	1.2155
ZIC3	MESO	DFS	0.718737	0.333349	2.13296
ZIC3	OV	DFS	0.685954	0.893404	1.07698
ZIC3	PAAD	DFS	NA	NA	NA
ZIC3	PCPG	DFS	NA	NA	NA
ZIC3	PRAD	DFS	NA	NA	NA
ZIC3	READ	DFS	NA	NA	NA
ZIC3	SARC	DFS	0.407147	0.866999	1.42178
ZIC3	STAD	DFS	0.96097	0.710293	1.43275
ZIC3	TGCT	DFS	NA	NA	NA
ZIC3	THCA	DFS	NA	NA	NA
ZIC3	UCEC	DFS	0.750914	0.562118	1.51507
ZIC3	UCS	DFS	0.684563	0.81227	1.37253
ZIC4	ACC	DFS	NA	NA	NA
ZIC4	BLCA	DFS	NA	1	1
ZIC4	BRCA	DFS	0.530027	0.875897	1.29362
ZIC4	CESC	DFS	0.776064	0.335246	2.26114
ZIC4	CHOL	DFS	0.999579	0	Inf
ZIC4	COAD	DFS	NA	NA	NA
ZIC4	DLBC	DFS	NA	NA	NA
ZIC4	ESCA	DFS	NA	NA	NA
ZIC4	HNSC	DFS	NA	NA	NA
ZIC4	KIRC	DFS	NA	NA	NA
ZIC4	KIRP	DFS	0.999804	0	Inf
ZIC4	LGG	DFS	NA	NA	NA
ZIC4	LIHC	DFS	0.766523	0.646087	1.37972
ZIC4	LUAD	DFS	0.0736946	0.981547	1.50259
ZIC4	LUSC	DFS	0.188823	0.93545	1.40248
ZIC4	MESO	DFS	0.999282	0	Inf
ZIC4	OV	DFS	0.186172	0.971649	1.15946
ZIC4	PAAD	DFS	0.999613	0	Inf
ZIC4	PCPG	DFS	NA	NA	NA
ZIC4	PRAD	DFS	NA	NA	NA
ZIC4	READ	DFS	NA	NA	NA
ZIC4	SARC	DFS	0.805663	0.759028	1.23889
ZIC4	STAD	DFS	0.683799	0.822027	1.34824
ZIC4	TGCT	DFS	NA	NA	NA
ZIC4	THCA	DFS	NA	NA	NA
ZIC4	UCEC	DFS	0.317402	0.515221	1.24002
ZIC4	UCS	DFS	0.8881	0.658959	1.43508
ZIC5	ACC	DFS	NA	NA	NA
ZIC5	BLCA	DFS	NA	1	1
ZIC5	BRCA	DFS	0.697175	0.875469	1.22005
ZIC5	CESC	DFS	0.609602	7.14139e-09	60088.1
ZIC5	CHOL	DFS	0.999579	0	Inf
ZIC5	COAD	DFS	NA	NA	NA
ZIC5	DLBC	DFS	NA	NA	NA
ZIC5	ESCA	DFS	NA	NA	NA
ZIC5	HNSC	DFS	NA	NA	NA
ZIC5	KIRC	DFS	NA	NA	NA
ZIC5	KIRP	DFS	0.471863	0.555771	3.55637
ZIC5	LGG	DFS	NA	NA	NA
ZIC5	LIHC	DFS	0.726157	0.625075	1.38737
ZIC5	LUAD	DFS	0.299156	0.602343	1.16864
ZIC5	LUSC	DFS	0.414445	0.710345	1.15133
ZIC5	MESO	DFS	0.9976	0	Inf
ZIC5	OV	DFS	0.306222	0.868553	1.04525
ZIC5	PAAD	DFS	0.999531	0	Inf
ZIC5	PCPG	DFS	NA	NA	NA
ZIC5	PRAD	DFS	NA	NA	NA
ZIC5	READ	DFS	NA	NA	NA
ZIC5	SARC	DFS	0.0369652	1.01248	1.4885
ZIC5	STAD	DFS	0.316271	0.759991	1.0928
ZIC5	TGCT	DFS	NA	NA	NA
ZIC5	THCA	DFS	NA	NA	NA
ZIC5	UCEC	DFS	0.643759	0.596091	1.37689
ZIC5	UCS	DFS	0.842821	0.771464	1.3742
ZIC1	ACC	DFS	0.542674	0.457424	4.42349
ZIC1	BLCA	DFS	0.846753	0.513934	2.25082
ZIC1	BRCA	DFS	0.818803	0.888552	1.16118
ZIC1	CESC	DFS	0.729273	0.519881	2.5465
ZIC1	CHOL	DFS	0.999579	0	Inf
ZIC1	COAD	DFS	NA	NA	NA
ZIC1	DLBC	DFS	NA	NA	NA
ZIC1	ESCA	DFS	0.839265	0.843721	1.23265
ZIC1	HNSC	DFS	0.999579	0	Inf
ZIC1	KIRC	DFS	0.999579	0	Inf
ZIC1	KIRP	DFS	0.26338	0.844352	1.85689
ZIC1	LGG	DFS	0.999579	0	Inf
ZIC1	LIHC	DFS	0.446475	0.818145	1.57724
ZIC1	LUAD	DFS	0.089075	0.969752	1.54181
ZIC1	LUSC	DFS	0.762892	0.902201	1.15069
ZIC1	MESO	DFS	0.655747	0.664865	1.9127
ZIC1	OV	DFS	0.603547	0.955451	1.08158
ZIC1	PAAD	DFS	NA	NA	NA
ZIC1	PCPG	DFS	NA	NA	NA
ZIC1	PRAD	DFS	0.448127	0.0754765	3.13287
ZIC1	READ	DFS	NA	NA	NA
ZIC1	SARC	DFS	0.758419	0.844062	1.26192
ZIC1	STAD	DFS	0.345155	0.926192	1.24504
ZIC1	TGCT	DFS	0.170445	0.960179	1.25824
ZIC1	THCA	DFS	NA	NA	NA
ZIC1	UCEC	DFS	0.287908	0.71507	1.10468
ZIC1	UCS	DFS	0.156359	0.642412	1.07367
ZIC2	ACC	DFS	0.921561	0.2428	3.59697
ZIC2	BLCA	DFS	0.999329	0	Inf
ZIC2	BRCA	DFS	0.902279	0.851787	1.15201
ZIC2	CESC	DFS	0.999602	0	Inf
ZIC2	CHOL	DFS	0.999579	0	Inf
ZIC2	COAD	DFS	0.999579	0	Inf
ZIC2	DLBC	DFS	NA	NA	NA
ZIC2	ESCA	DFS	0.361757	0.795857	1.8697
ZIC2	HNSC	DFS	0.999579	0	Inf
ZIC2	KIRC	DFS	0.999579	0	Inf
ZIC2	KIRP	DFS	0.482322	0.174473	2.28085
ZIC2	LGG	DFS	0.999579	0	Inf
ZIC2	LIHC	DFS	0.916937	0.581337	1.62843
ZIC2	LUAD	DFS	0.155393	0.634763	1.07519
ZIC2	LUSC	DFS	0.340189	0.876464	1.46499
ZIC2	MESO	DFS	0.871838	0.616963	1.76752
ZIC2	OV	DFS	0.055544	0.866035	1.00169
ZIC2	PAAD	DFS	NA	NA	NA
ZIC2	PCPG	DFS	NA	NA	NA
ZIC2	PRAD	DFS	0.997225	0	Inf
ZIC2	READ	DFS	NA	NA	NA
ZIC2	SARC	DFS	0.312573	0.934654	1.2352
ZIC2	STAD	DFS	0.642123	0.833944	1.11849
ZIC2	TGCT	DFS	0.114553	0.975133	1.26274
ZIC2	THCA	DFS	NA	NA	NA
ZIC2	UCEC	DFS	0.0635851	0.587558	1.01473
ZIC2	UCS	DFS	0.257502	0.907955	1.43443
ZIC3	ACC	DFS	0.711925	0.190852	3.09906
ZIC3	BLCA	DFS	0.999245	0	Inf
ZIC3	BRCA	DFS	0.182113	0.657944	1.08276
ZIC3	CESC	DFS	0.999442	0	Inf
ZIC3	CHOL	DFS	0.999579	0	Inf
ZIC3	COAD	DFS	0.999579	0	Inf
ZIC3	DLBC	DFS	NA	NA	NA
ZIC3	ESCA	DFS	0.742383	0.687988	1.30547
ZIC3	HNSC	DFS	0.999579	0	Inf
ZIC3	KIRC	DFS	NA	NA	NA
ZIC3	KIRP	DFS	0.862373	0.67035	1.61215
ZIC3	LGG	DFS	0.999579	0	Inf
ZIC3	LIHC	DFS	0.839192	0.750056	1.42481
ZIC3	LUAD	DFS	0.516147	0.700293	1.19596
ZIC3	LUSC	DFS	0.618644	0.816536	1.12816
ZIC3	MESO	DFS	0.517253	0.701223	2.02426
ZIC3	OV	DFS	0.943772	0.931235	1.07957
ZIC3	PAAD	DFS	NA	NA	NA
ZIC3	PCPG	DFS	NA	NA	NA
ZIC3	PRAD	DFS	0.568837	0.159694	2.74049
ZIC3	READ	DFS	NA	NA	NA
ZIC3	SARC	DFS	0.328067	0.761927	1.09514
ZIC3	STAD	DFS	0.62737	0.650007	1.2966
ZIC3	TGCT	DFS	0.396967	0.946125	1.14991
ZIC3	THCA	DFS	NA	NA	NA
ZIC3	UCEC	DFS	0.196294	0.448523	1.17897
ZIC3	UCS	DFS	0.613641	0.739805	1.19472
ZIC4	ACC	DFS	0.989594	0	Inf
ZIC4	BLCA	DFS	0.755095	0.29598	2.41851
ZIC4	BRCA	DFS	0.763447	0.873182	1.20299
ZIC4	CESC	DFS	0.776064	0.335246	2.26114
ZIC4	CHOL	DFS	0.999579	0	Inf
ZIC4	COAD	DFS	NA	NA	NA
ZIC4	DLBC	DFS	NA	NA	NA
ZIC4	ESCA	DFS	0.694135	0.850561	1.27521
ZIC4	HNSC	DFS	NA	NA	NA
ZIC4	KIRC	DFS	0.999579	0	Inf
ZIC4	KIRP	DFS	0.383973	0.828083	1.63258
ZIC4	LGG	DFS	0.999579	0	Inf
ZIC4	LIHC	DFS	0.292876	0.875418	1.55468
ZIC4	LUAD	DFS	0.0484777	1.0015	1.56453
ZIC4	LUSC	DFS	0.961135	0.865645	1.14715
ZIC4	MESO	DFS	0.678214	0.507444	2.83686
ZIC4	OV	DFS	0.492099	0.95806	1.09318
ZIC4	PAAD	DFS	NA	NA	NA
ZIC4	PCPG	DFS	NA	NA	NA
ZIC4	PRAD	DFS	0.998355	0	Inf
ZIC4	READ	DFS	NA	NA	NA
ZIC4	SARC	DFS	0.858683	0.836121	1.23955
ZIC4	STAD	DFS	0.392458	0.886863	1.3579
ZIC4	TGCT	DFS	0.500378	0.917015	1.19413
ZIC4	THCA	DFS	NA	NA	NA
ZIC4	UCEC	DFS	0.117024	0.582144	1.06206
ZIC4	UCS	DFS	0.24997	0.595758	1.14431
ZIC5	ACC	DFS	0.681657	0.309383	2.1535
ZIC5	BLCA	DFS	0.999012	0	Inf
ZIC5	BRCA	DFS	0.617417	0.834733	1.11323
ZIC5	CESC	DFS	0.609602	7.14139e-09	60088.1
ZIC5	CHOL	DFS	0.999579	0	Inf
ZIC5	COAD	DFS	0.999579	0	Inf
ZIC5	DLBC	DFS	NA	NA	NA
ZIC5	ESCA	DFS	0.449718	0.773227	1.78619
ZIC5	HNSC	DFS	0.999579	0	Inf
ZIC5	KIRC	DFS	0.999579	0	Inf
ZIC5	KIRP	DFS	0.826502	0.495581	1.75207
ZIC5	LGG	DFS	0.999579	0	Inf
ZIC5	LIHC	DFS	0.941846	0.736436	1.3284
ZIC5	LUAD	DFS	0.507006	0.703639	1.1897
ZIC5	LUSC	DFS	0.55907	0.867308	1.30118
ZIC5	MESO	DFS	0.53229	0.467701	4.35217
ZIC5	OV	DFS	0.150584	0.885892	1.01881
ZIC5	PAAD	DFS	NA	NA	NA
ZIC5	PCPG	DFS	NA	NA	NA
ZIC5	PRAD	DFS	0.526405	0.333131	1.75454
ZIC5	READ	DFS	NA	NA	NA
ZIC5	SARC	DFS	0.427553	0.92164	1.21239
ZIC5	STAD	DFS	0.898805	0.850977	1.15224
ZIC5	TGCT	DFS	0.0188987	1.03148	1.41133
ZIC5	THCA	DFS	NA	NA	NA
ZIC5	UCEC	DFS	0.227085	0.613752	1.12287
ZIC5	UCS	DFS	0.367639	0.88174	1.40493

## Sheet: (C).KMsurvival(DSS).result_ZIC
KMsurvival(DSS)
Gene	CancerType	Survival type	pValue	HR_lower	HR_upper
ZIC1	ACC	DSS	NA	NA	NA
ZIC1	BLCA	DSS	0.615232	0.588976	1.3679
ZIC1	BRCA	DSS	0.782544	0.901988	1.14679
ZIC1	CESC	DSS	0.729273	0.519881	2.5465
ZIC1	CHOL	DSS	0.999579	0	Inf
ZIC1	COAD	DSS	NA	NA	NA
ZIC1	DLBC	DSS	NA	NA	NA
ZIC1	ESCA	DSS	0.992249	0.73441	1.36583
ZIC1	HNSC	DSS	0.998004	0	Inf
ZIC1	KIRC	DSS	NA	NA	NA
ZIC1	KIRP	DSS	0.99937	0	Inf
ZIC1	LGG	DSS	NA	NA	NA
ZIC1	LIHC	DSS	0.732287	0.718333	1.26175
ZIC1	LUAD	DSS	0.283642	0.901503	1.42496
ZIC1	LUSC	DSS	0.278815	0.949266	1.19801
ZIC1	MESO	DSS	0.423668	0.74191	2.03474
ZIC1	OV	DSS	0.201804	0.97233	1.14209
ZIC1	PAAD	DSS	0.998871	0	Inf
ZIC1	PCPG	DSS	NA	NA	NA
ZIC1	PRAD	DSS	0.916337	0.298176	3.84637
ZIC1	READ	DSS	NA	NA	NA
ZIC1	SARC	DSS	0.545825	0.753175	1.16172
ZIC1	STAD	DSS	0.797378	0.884777	1.17272
ZIC1	TGCT	DSS	0.772806	0.594167	1.47243
ZIC1	THCA	DSS	NA	NA	NA
ZIC1	UCEC	DSS	0.972007	0.745726	1.32721
ZIC1	UCS	DSS	0.967564	0.711724	1.42543
ZIC2	ACC	DSS	NA	NA	NA
ZIC2	BLCA	DSS	0.931035	0.737614	1.39438
ZIC2	BRCA	DSS	0.116055	0.970624	1.3114
ZIC2	CESC	DSS	0.999602	0	Inf
ZIC2	CHOL	DSS	0.999579	0	Inf
ZIC2	COAD	DSS	NA	NA	NA
ZIC2	DLBC	DSS	NA	NA	NA
ZIC2	ESCA	DSS	0.131376	0.814827	4.8261
ZIC2	HNSC	DSS	0.377376	0.325868	19.2772
ZIC2	KIRC	DSS	NA	NA	NA
ZIC2	KIRP	DSS	0.610803	0.327666	6.67542
ZIC2	LGG	DSS	NA	NA	NA
ZIC2	LIHC	DSS	0.540276	0.493483	1.44772
ZIC2	LUAD	DSS	0.0712206	0.542422	1.02566
ZIC2	LUSC	DSS	0.309457	0.707348	1.11602
ZIC2	MESO	DSS	0.543523	0.713867	1.8962
ZIC2	OV	DSS	0.681042	0.897201	1.07344
ZIC2	PAAD	DSS	0.646557	0.0185793	614.17
ZIC2	PCPG	DSS	NA	NA	NA
ZIC2	PRAD	DSS	0.592617	0.350013	1.82128
ZIC2	READ	DSS	NA	NA	NA
ZIC2	SARC	DSS	0.0197642	1.03544	1.49628
ZIC2	STAD	DSS	0.747862	0.854383	1.11966
ZIC2	TGCT	DSS	0.936745	0.656957	1.57711
ZIC2	THCA	DSS	NA	NA	NA
ZIC2	UCEC	DSS	0.592525	0.684273	1.2419
ZIC2	UCS	DSS	0.542794	0.824796	1.44212
ZIC3	ACC	DSS	NA	NA	NA
ZIC3	BLCA	DSS	0.760193	0.623917	1.41144
ZIC3	BRCA	DSS	0.433484	0.76178	1.1238
ZIC3	CESC	DSS	0.999442	0	Inf
ZIC3	CHOL	DSS	0.999579	0	Inf
ZIC3	COAD	DSS	NA	NA	NA
ZIC3	DLBC	DSS	NA	NA	NA
ZIC3	ESCA	DSS	0.447607	0.763011	1.84535
ZIC3	HNSC	DSS	0.737296	0.266828	2.54727
ZIC3	KIRC	DSS	NA	NA	NA
ZIC3	KIRP	DSS	0.949802	0.602742	1.71578
ZIC3	LGG	DSS	NA	NA	NA
ZIC3	LIHC	DSS	0.918275	0.611582	1.55704
ZIC3	LUAD	DSS	0.797106	0.720188	1.28674
ZIC3	LUSC	DSS	0.418656	0.802256	1.09594
ZIC3	MESO	DSS	0.29278	0.799883	2.09752
ZIC3	OV	DSS	0.610249	0.892458	1.06909
ZIC3	PAAD	DSS	NA	NA	NA
ZIC3	PCPG	DSS	NA	NA	NA
ZIC3	PRAD	DSS	0.350159	0.503929	6.91588
ZIC3	READ	DSS	NA	NA	NA
ZIC3	SARC	DSS	0.761421	0.829195	1.29171
ZIC3	STAD	DSS	0.702344	0.8046	1.38089
ZIC3	TGCT	DSS	0.654643	0.610296	2.19432
ZIC3	THCA	DSS	NA	NA	NA
ZIC3	UCEC	DSS	0.376312	0.472362	1.32776
ZIC3	UCS	DSS	0.684563	0.81227	1.37253
ZIC4	ACC	DSS	NA	NA	NA
ZIC4	BLCA	DSS	0.379818	0.508667	1.29386
ZIC4	BRCA	DSS	0.691019	0.890818	1.19058
ZIC4	CESC	DSS	0.776064	0.335246	2.26114
ZIC4	CHOL	DSS	0.999579	0	Inf
ZIC4	COAD	DSS	NA	NA	NA
ZIC4	DLBC	DSS	NA	NA	NA
ZIC4	ESCA	DSS	0.538307	0.625216	1.27789
ZIC4	HNSC	DSS	0.998812	0	Inf
ZIC4	KIRC	DSS	NA	NA	NA
ZIC4	KIRP	DSS	0.998809	0	Inf
ZIC4	LGG	DSS	NA	NA	NA
ZIC4	LIHC	DSS	0.947458	0.75018	1.30832
ZIC4	LUAD	DSS	0.0736946	0.981547	1.50259
ZIC4	LUSC	DSS	0.633346	0.904201	1.17997
ZIC4	MESO	DSS	0.41857	0.619429	3.16492
ZIC4	OV	DSS	0.173712	0.974116	1.1563
ZIC4	PAAD	DSS	0.999613	0	Inf
ZIC4	PCPG	DSS	NA	NA	NA
ZIC4	PRAD	DSS	0.411246	0.304722	18.2485
ZIC4	READ	DSS	NA	NA	NA
ZIC4	SARC	DSS	0.56713	0.764762	1.15832
ZIC4	STAD	DSS	0.967667	0.818328	1.2324
ZIC4	TGCT	DSS	0.637608	0.17258	2.93305
ZIC4	THCA	DSS	NA	NA	NA
ZIC4	UCEC	DSS	0.455588	0.614487	1.24412
ZIC4	UCS	DSS	0.8881	0.658959	1.43508
ZIC5	ACC	DSS	NA	NA	NA
ZIC5	BLCA	DSS	0.694692	0.702808	1.26489
ZIC5	BRCA	DSS	0.227857	0.95399	1.21866
ZIC5	CESC	DSS	0.609602	7.14139e-09	60088.1
ZIC5	CHOL	DSS	0.999579	0	Inf
ZIC5	COAD	DSS	NA	NA	NA
ZIC5	DLBC	DSS	NA	NA	NA
ZIC5	ESCA	DSS	0.0946371	0.862861	6.40062
ZIC5	HNSC	DSS	0.998559	0	Inf
ZIC5	KIRC	DSS	NA	NA	NA
ZIC5	KIRP	DSS	0.876093	0.550262	2.015
ZIC5	LGG	DSS	NA	NA	NA
ZIC5	LIHC	DSS	0.428852	0.671686	1.18421
ZIC5	LUAD	DSS	0.299156	0.602343	1.16864
ZIC5	LUSC	DSS	0.643916	0.804308	1.14414
ZIC5	MESO	DSS	0.421852	0.524869	4.66365
ZIC5	OV	DSS	0.488217	0.887068	1.05889
ZIC5	PAAD	DSS	0.999531	0	Inf
ZIC5	PCPG	DSS	NA	NA	NA
ZIC5	PRAD	DSS	0.507344	0.297033	1.82258
ZIC5	READ	DSS	NA	NA	NA
ZIC5	SARC	DSS	0.0152933	1.04085	1.45827
ZIC5	STAD	DSS	0.587515	0.834951	1.10758
ZIC5	TGCT	DSS	0.735805	0.470359	1.70353
ZIC5	THCA	DSS	NA	NA	NA
ZIC5	UCEC	DSS	0.75856	0.675063	1.33164
ZIC5	UCS	DSS	0.842821	0.771464	1.3742
ZIC1	ACC	DSS	0.542674	0.457424	4.42349
ZIC1	BLCA	DSS	0.846753	0.513934	2.25082
ZIC1	BRCA	DSS	0.759042	0.890528	1.1723
ZIC1	CESC	DSS	0.729273	0.519881	2.5465
ZIC1	CHOL	DSS	0.999579	0	Inf
ZIC1	COAD	DSS	NA	NA	NA
ZIC1	DLBC	DSS	NA	NA	NA
ZIC1	ESCA	DSS	0.839265	0.843721	1.23265
ZIC1	HNSC	DSS	0.999579	0	Inf
ZIC1	KIRC	DSS	0.999579	0	Inf
ZIC1	KIRP	DSS	0.26338	0.844352	1.85689
ZIC1	LGG	DSS	0.999579	0	Inf
ZIC1	LIHC	DSS	0.157642	0.853309	2.66005
ZIC1	LUAD	DSS	0.138649	0.944538	1.50648
ZIC1	LUSC	DSS	0.749929	0.896425	1.16394
ZIC1	MESO	DSS	0.655747	0.664865	1.9127
ZIC1	OV	DSS	0.603547	0.955451	1.08158
ZIC1	PAAD	DSS	NA	NA	NA
ZIC1	PCPG	DSS	NA	NA	NA
ZIC1	PRAD	DSS	NA	NA	NA
ZIC1	READ	DSS	NA	NA	NA
ZIC1	SARC	DSS	0.758419	0.844062	1.26192
ZIC1	STAD	DSS	0.345155	0.926192	1.24504
ZIC1	TGCT	DSS	0.269338	0.940766	1.24453
ZIC1	THCA	DSS	NA	NA	NA
ZIC1	UCEC	DSS	0.287908	0.71507	1.10468
ZIC1	UCS	DSS	0.156359	0.642412	1.07367
ZIC2	ACC	DSS	0.921561	0.2428	3.59697
ZIC2	BLCA	DSS	0.999329	0	Inf
ZIC2	BRCA	DSS	0.791675	0.839815	1.14237
ZIC2	CESC	DSS	0.999602	0	Inf
ZIC2	CHOL	DSS	0.999579	0	Inf
ZIC2	COAD	DSS	0.999579	0	Inf
ZIC2	DLBC	DSS	NA	NA	NA
ZIC2	ESCA	DSS	0.361757	0.795857	1.8697
ZIC2	HNSC	DSS	0.999579	0	Inf
ZIC2	KIRC	DSS	0.999579	0	Inf
ZIC2	KIRP	DSS	0.482322	0.174473	2.28085
ZIC2	LGG	DSS	0.999579	0	Inf
ZIC2	LIHC	DSS	0.459934	0.397821	1.51741
ZIC2	LUAD	DSS	0.222384	0.648738	1.1059
ZIC2	LUSC	DSS	0.11757	0.94253	1.69608
ZIC2	MESO	DSS	0.871838	0.616963	1.76752
ZIC2	OV	DSS	0.055544	0.866035	1.00169
ZIC2	PAAD	DSS	NA	NA	NA
ZIC2	PCPG	DSS	NA	NA	NA
ZIC2	PRAD	DSS	NA	NA	NA
ZIC2	READ	DSS	NA	NA	NA
ZIC2	SARC	DSS	0.312573	0.934654	1.2352
ZIC2	STAD	DSS	0.642123	0.833944	1.11849
ZIC2	TGCT	DSS	0.198548	0.955575	1.24451
ZIC2	THCA	DSS	NA	NA	NA
ZIC2	UCEC	DSS	0.0635851	0.587558	1.01473
ZIC2	UCS	DSS	0.257502	0.907955	1.43443
ZIC3	ACC	DSS	0.711925	0.190852	3.09906
ZIC3	BLCA	DSS	0.999245	0	Inf
ZIC3	BRCA	DSS	0.261444	0.677519	1.11148
ZIC3	CESC	DSS	0.999442	0	Inf
ZIC3	CHOL	DSS	0.999579	0	Inf
ZIC3	COAD	DSS	0.999579	0	Inf
ZIC3	DLBC	DSS	NA	NA	NA
ZIC3	ESCA	DSS	0.742383	0.687988	1.30547
ZIC3	HNSC	DSS	0.999579	0	Inf
ZIC3	KIRC	DSS	NA	NA	NA
ZIC3	KIRP	DSS	0.862373	0.67035	1.61215
ZIC3	LGG	DSS	0.999579	0	Inf
ZIC3	LIHC	DSS	0.995167	0.672923	1.48971
ZIC3	LUAD	DSS	0.725544	0.731284	1.24343
ZIC3	LUSC	DSS	0.623866	0.88353	1.22933
ZIC3	MESO	DSS	0.517253	0.701223	2.02426
ZIC3	OV	DSS	0.943772	0.931235	1.07957
ZIC3	PAAD	DSS	NA	NA	NA
ZIC3	PCPG	DSS	NA	NA	NA
ZIC3	PRAD	DSS	NA	NA	NA
ZIC3	READ	DSS	NA	NA	NA
ZIC3	SARC	DSS	0.328067	0.761927	1.09514
ZIC3	STAD	DSS	0.62737	0.650007	1.2966
ZIC3	TGCT	DSS	0.366721	0.947222	1.15812
ZIC3	THCA	DSS	NA	NA	NA
ZIC3	UCEC	DSS	0.196294	0.448523	1.17897
ZIC3	UCS	DSS	0.613641	0.739805	1.19472
ZIC4	ACC	DSS	0.989594	0	Inf
ZIC4	BLCA	DSS	0.755095	0.29598	2.41851
ZIC4	BRCA	DSS	0.778001	0.868607	1.20707
ZIC4	CESC	DSS	0.776064	0.335246	2.26114
ZIC4	CHOL	DSS	0.999579	0	Inf
ZIC4	COAD	DSS	NA	NA	NA
ZIC4	DLBC	DSS	NA	NA	NA
ZIC4	ESCA	DSS	0.694135	0.850561	1.27521
ZIC4	HNSC	DSS	NA	NA	NA
ZIC4	KIRC	DSS	0.999579	0	Inf
ZIC4	KIRP	DSS	0.383973	0.828083	1.63258
ZIC4	LGG	DSS	0.999579	0	Inf
ZIC4	LIHC	DSS	0.25049	0.864701	1.74621
ZIC4	LUAD	DSS	0.06891	0.984083	1.53751
ZIC4	LUSC	DSS	0.852618	0.846807	1.14739
ZIC4	MESO	DSS	0.678214	0.507444	2.83686
ZIC4	OV	DSS	0.492099	0.95806	1.09318
ZIC4	PAAD	DSS	NA	NA	NA
ZIC4	PCPG	DSS	NA	NA	NA
ZIC4	PRAD	DSS	NA	NA	NA
ZIC4	READ	DSS	NA	NA	NA
ZIC4	SARC	DSS	0.858683	0.836121	1.23955
ZIC4	STAD	DSS	0.392458	0.886863	1.3579
ZIC4	TGCT	DSS	0.73099	0.893344	1.17441
ZIC4	THCA	DSS	NA	NA	NA
ZIC4	UCEC	DSS	0.117024	0.582144	1.06206
ZIC4	UCS	DSS	0.24997	0.595758	1.14431
ZIC5	ACC	DSS	0.681657	0.309383	2.1535
ZIC5	BLCA	DSS	0.999012	0	Inf
ZIC5	BRCA	DSS	0.829262	0.850694	1.13843
ZIC5	CESC	DSS	0.609602	7.14139e-09	60088.1
ZIC5	CHOL	DSS	0.999579	0	Inf
ZIC5	COAD	DSS	0.999579	0	Inf
ZIC5	DLBC	DSS	NA	NA	NA
ZIC5	ESCA	DSS	0.449718	0.773227	1.78619
ZIC5	HNSC	DSS	0.999579	0	Inf
ZIC5	KIRC	DSS	0.999579	0	Inf
ZIC5	KIRP	DSS	0.826502	0.495581	1.75207
ZIC5	LGG	DSS	0.999579	0	Inf
ZIC5	LIHC	DSS	0.134826	0.526922	1.08997
ZIC5	LUAD	DSS	0.553672	0.700782	1.2099
ZIC5	LUSC	DSS	0.264818	0.8976	1.4817
ZIC5	MESO	DSS	0.53229	0.467701	4.35217
ZIC5	OV	DSS	0.150584	0.885892	1.01881
ZIC5	PAAD	DSS	NA	NA	NA
ZIC5	PCPG	DSS	NA	NA	NA
ZIC5	PRAD	DSS	NA	NA	NA
ZIC5	READ	DSS	NA	NA	NA
ZIC5	SARC	DSS	0.427553	0.92164	1.21239
ZIC5	STAD	DSS	0.898805	0.850977	1.15224
ZIC5	TGCT	DSS	0.0466495	1.00243	1.38471
ZIC5	THCA	DSS	NA	NA	NA
ZIC5	UCEC	DSS	0.227085	0.613752	1.12287
ZIC5	UCS	DSS	0.367639	0.88174	1.40493
ZIC1	ACC	DSS	NA	NA	NA
ZIC1	BLCA	DSS	NA	1	1
ZIC1	BRCA	DSS	0.36794	0.916762	1.26439
ZIC1	CESC	DSS	0.729273	0.519881	2.5465
ZIC1	CHOL	DSS	0.999579	0	Inf
ZIC1	COAD	DSS	NA	NA	NA
ZIC1	DLBC	DSS	NA	NA	NA
ZIC1	ESCA	DSS	NA	NA	NA
ZIC1	HNSC	DSS	NA	NA	NA
ZIC1	KIRC	DSS	NA	NA	NA
ZIC1	KIRP	DSS	0.999721	0	Inf
ZIC1	LGG	DSS	NA	NA	NA
ZIC1	LIHC	DSS	0.514686	0.619686	1.27094
ZIC1	LUAD	DSS	0.283642	0.901503	1.42496
ZIC1	LUSC	DSS	0.107077	0.968105	1.39402
ZIC1	MESO	DSS	0.999369	0	Inf
ZIC1	OV	DSS	0.177081	0.974355	1.15134
ZIC1	PAAD	DSS	0.998871	0	Inf
ZIC1	PCPG	DSS	NA	NA	NA
ZIC1	PRAD	DSS	NA	NA	NA
ZIC1	READ	DSS	NA	NA	NA
ZIC1	SARC	DSS	0.929711	0.754448	1.29369
ZIC1	STAD	DSS	0.516159	0.895666	1.24528
ZIC1	TGCT	DSS	NA	NA	NA
ZIC1	THCA	DSS	NA	NA	NA
ZIC1	UCEC	DSS	0.496273	0.651396	1.23088
ZIC1	UCS	DSS	0.967564	0.711724	1.42543
ZIC2	ACC	DSS	NA	NA	NA
ZIC2	BLCA	DSS	NA	1	1
ZIC2	BRCA	DSS	0.437531	0.889477	1.31098
ZIC2	CESC	DSS	0.999602	0	Inf
ZIC2	CHOL	DSS	0.999579	0	Inf
ZIC2	COAD	DSS	NA	NA	NA
ZIC2	DLBC	DSS	NA	NA	NA
ZIC2	ESCA	DSS	NA	NA	NA
ZIC2	HNSC	DSS	NA	NA	NA
ZIC2	KIRC	DSS	NA	NA	NA
ZIC2	KIRP	DSS	0.999176	0	Inf
ZIC2	LGG	DSS	NA	NA	NA
ZIC2	LIHC	DSS	0.679042	0.414309	1.77527
ZIC2	LUAD	DSS	0.0712206	0.542422	1.02566
ZIC2	LUSC	DSS	0.647357	0.644423	1.31404
ZIC2	MESO	DSS	0.99922	0	Inf
ZIC2	OV	DSS	0.447741	0.878677	1.05878
ZIC2	PAAD	DSS	0.646557	0.0185793	614.17
ZIC2	PCPG	DSS	NA	NA	NA
ZIC2	PRAD	DSS	NA	NA	NA
ZIC2	READ	DSS	NA	NA	NA
ZIC2	SARC	DSS	0.0419621	1.00797	1.53585
ZIC2	STAD	DSS	0.267371	0.764928	1.07712
ZIC2	TGCT	DSS	NA	NA	NA
ZIC2	THCA	DSS	NA	NA	NA
ZIC2	UCEC	DSS	0.363246	0.600457	1.20539
ZIC2	UCS	DSS	0.542794	0.824796	1.44212
ZIC3	ACC	DSS	NA	NA	NA
ZIC3	BLCA	DSS	NA	1	1
ZIC3	BRCA	DSS	0.397915	0.665734	1.17546
ZIC3	CESC	DSS	0.999442	0	Inf
ZIC3	CHOL	DSS	0.999579	0	Inf
ZIC3	COAD	DSS	NA	NA	NA
ZIC3	DLBC	DSS	NA	NA	NA
ZIC3	ESCA	DSS	NA	NA	NA
ZIC3	HNSC	DSS	NA	NA	NA
ZIC3	KIRC	DSS	NA	NA	NA
ZIC3	KIRP	DSS	0.467847	0.60166	3.02188
ZIC3	LGG	DSS	NA	NA	NA
ZIC3	LIHC	DSS	0.694418	0.649654	1.9109
ZIC3	LUAD	DSS	0.797106	0.720188	1.28674
ZIC3	LUSC	DSS	0.815013	0.780311	1.2155
ZIC3	MESO	DSS	0.718737	0.333349	2.13296
ZIC3	OV	DSS	0.685954	0.893404	1.07698
ZIC3	PAAD	DSS	NA	NA	NA
ZIC3	PCPG	DSS	NA	NA	NA
ZIC3	PRAD	DSS	NA	NA	NA
ZIC3	READ	DSS	NA	NA	NA
ZIC3	SARC	DSS	0.407147	0.866999	1.42178
ZIC3	STAD	DSS	0.96097	0.710293	1.43275
ZIC3	TGCT	DSS	NA	NA	NA
ZIC3	THCA	DSS	NA	NA	NA
ZIC3	UCEC	DSS	0.750914	0.562118	1.51507
ZIC3	UCS	DSS	0.684563	0.81227	1.37253
ZIC4	ACC	DSS	NA	NA	NA
ZIC4	BLCA	DSS	NA	1	1
ZIC4	BRCA	DSS	0.530027	0.875897	1.29362
ZIC4	CESC	DSS	0.776064	0.335246	2.26114
ZIC4	CHOL	DSS	0.999579	0	Inf
ZIC4	COAD	DSS	NA	NA	NA
ZIC4	DLBC	DSS	NA	NA	NA
ZIC4	ESCA	DSS	NA	NA	NA
ZIC4	HNSC	DSS	NA	NA	NA
ZIC4	KIRC	DSS	NA	NA	NA
ZIC4	KIRP	DSS	0.999804	0	Inf
ZIC4	LGG	DSS	NA	NA	NA
ZIC4	LIHC	DSS	0.766523	0.646087	1.37972
ZIC4	LUAD	DSS	0.0736946	0.981547	1.50259
ZIC4	LUSC	DSS	0.188823	0.93545	1.40248
ZIC4	MESO	DSS	0.999282	0	Inf
ZIC4	OV	DSS	0.186172	0.971649	1.15946
ZIC4	PAAD	DSS	0.999613	0	Inf
ZIC4	PCPG	DSS	NA	NA	NA
ZIC4	PRAD	DSS	NA	NA	NA
ZIC4	READ	DSS	NA	NA	NA
ZIC4	SARC	DSS	0.805663	0.759028	1.23889
ZIC4	STAD	DSS	0.683799	0.822027	1.34824
ZIC4	TGCT	DSS	NA	NA	NA
ZIC4	THCA	DSS	NA	NA	NA
ZIC4	UCEC	DSS	0.317402	0.515221	1.24002
ZIC4	UCS	DSS	0.8881	0.658959	1.43508
ZIC5	ACC	DSS	NA	NA	NA
ZIC5	BLCA	DSS	NA	1	1
ZIC5	BRCA	DSS	0.697175	0.875469	1.22005
ZIC5	CESC	DSS	0.609602	7.14139e-09	60088.1
ZIC5	CHOL	DSS	0.999579	0	Inf
ZIC5	COAD	DSS	NA	NA	NA
ZIC5	DLBC	DSS	NA	NA	NA
ZIC5	ESCA	DSS	NA	NA	NA
ZIC5	HNSC	DSS	NA	NA	NA
ZIC5	KIRC	DSS	NA	NA	NA
ZIC5	KIRP	DSS	0.471863	0.555771	3.55637
ZIC5	LGG	DSS	NA	NA	NA
ZIC5	LIHC	DSS	0.726157	0.625075	1.38737
ZIC5	LUAD	DSS	0.299156	0.602343	1.16864
ZIC5	LUSC	DSS	0.414445	0.710345	1.15133
ZIC5	MESO	DSS	0.9976	0	Inf
ZIC5	OV	DSS	0.306222	0.868553	1.04525
ZIC5	PAAD	DSS	0.999531	0	Inf
ZIC5	PCPG	DSS	NA	NA	NA
ZIC5	PRAD	DSS	NA	NA	NA
ZIC5	READ	DSS	NA	NA	NA
ZIC5	SARC	DSS	0.0369652	1.01248	1.4885
ZIC5	STAD	DSS	0.316271	0.759991	1.0928
ZIC5	TGCT	DSS	NA	NA	NA
ZIC5	THCA	DSS	NA	NA	NA
ZIC5	UCEC	DSS	0.643759	0.596091	1.37689
ZIC5	UCS	DSS	0.842821	0.771464	1.3742
ZIC1	ACC	DSS	0.542674	0.457424	4.42349
ZIC1	BLCA	DSS	0.846753	0.513934	2.25082
ZIC1	BRCA	DSS	0.818803	0.888552	1.16118
ZIC1	CESC	DSS	0.729273	0.519881	2.5465
ZIC1	CHOL	DSS	0.999579	0	Inf
ZIC1	COAD	DSS	NA	NA	NA
ZIC1	DLBC	DSS	NA	NA	NA
ZIC1	ESCA	DSS	0.839265	0.843721	1.23265
ZIC1	HNSC	DSS	0.999579	0	Inf
ZIC1	KIRC	DSS	0.999579	0	Inf
ZIC1	KIRP	DSS	0.26338	0.844352	1.85689
ZIC1	LGG	DSS	0.999579	0	Inf
ZIC1	LIHC	DSS	0.446475	0.818145	1.57724
ZIC1	LUAD	DSS	0.089075	0.969752	1.54181
ZIC1	LUSC	DSS	0.762892	0.902201	1.15069
ZIC1	MESO	DSS	0.655747	0.664865	1.9127
ZIC1	OV	DSS	0.603547	0.955451	1.08158
ZIC1	PAAD	DSS	NA	NA	NA
ZIC1	PCPG	DSS	NA	NA	NA
ZIC1	PRAD	DSS	0.448127	0.0754765	3.13287
ZIC1	READ	DSS	NA	NA	NA
ZIC1	SARC	DSS	0.758419	0.844062	1.26192
ZIC1	STAD	DSS	0.345155	0.926192	1.24504
ZIC1	TGCT	DSS	0.170445	0.960179	1.25824
ZIC1	THCA	DSS	NA	NA	NA
ZIC1	UCEC	DSS	0.287908	0.71507	1.10468
ZIC1	UCS	DSS	0.156359	0.642412	1.07367
ZIC2	ACC	DSS	0.921561	0.2428	3.59697
ZIC2	BLCA	DSS	0.999329	0	Inf
ZIC2	BRCA	DSS	0.902279	0.851787	1.15201
ZIC2	CESC	DSS	0.999602	0	Inf
ZIC2	CHOL	DSS	0.999579	0	Inf
ZIC2	COAD	DSS	0.999579	0	Inf
ZIC2	DLBC	DSS	NA	NA	NA
ZIC2	ESCA	DSS	0.361757	0.795857	1.8697
ZIC2	HNSC	DSS	0.999579	0	Inf
ZIC2	KIRC	DSS	0.999579	0	Inf
ZIC2	KIRP	DSS	0.482322	0.174473	2.28085
ZIC2	LGG	DSS	0.999579	0	Inf
ZIC2	LIHC	DSS	0.916937	0.581337	1.62843
ZIC2	LUAD	DSS	0.155393	0.634763	1.07519
ZIC2	LUSC	DSS	0.340189	0.876464	1.46499
ZIC2	MESO	DSS	0.871838	0.616963	1.76752
ZIC2	OV	DSS	0.055544	0.866035	1.00169
ZIC2	PAAD	DSS	NA	NA	NA
ZIC2	PCPG	DSS	NA	NA	NA
ZIC2	PRAD	DSS	0.997225	0	Inf
ZIC2	READ	DSS	NA	NA	NA
ZIC2	SARC	DSS	0.312573	0.934654	1.2352
ZIC2	STAD	DSS	0.642123	0.833944	1.11849
ZIC2	TGCT	DSS	0.114553	0.975133	1.26274
ZIC2	THCA	DSS	NA	NA	NA
ZIC2	UCEC	DSS	0.0635851	0.587558	1.01473
ZIC2	UCS	DSS	0.257502	0.907955	1.43443
ZIC3	ACC	DSS	0.711925	0.190852	3.09906
ZIC3	BLCA	DSS	0.999245	0	Inf
ZIC3	BRCA	DSS	0.182113	0.657944	1.08276
ZIC3	CESC	DSS	0.999442	0	Inf
ZIC3	CHOL	DSS	0.999579	0	Inf
ZIC3	COAD	DSS	0.999579	0	Inf
ZIC3	DLBC	DSS	NA	NA	NA
ZIC3	ESCA	DSS	0.742383	0.687988	1.30547
ZIC3	HNSC	DSS	0.999579	0	Inf
ZIC3	KIRC	DSS	NA	NA	NA
ZIC3	KIRP	DSS	0.862373	0.67035	1.61215
ZIC3	LGG	DSS	0.999579	0	Inf
ZIC3	LIHC	DSS	0.839192	0.750056	1.42481
ZIC3	LUAD	DSS	0.516147	0.700293	1.19596
ZIC3	LUSC	DSS	0.618644	0.816536	1.12816
ZIC3	MESO	DSS	0.517253	0.701223	2.02426
ZIC3	OV	DSS	0.943772	0.931235	1.07957
ZIC3	PAAD	DSS	NA	NA	NA
ZIC3	PCPG	DSS	NA	NA	NA
ZIC3	PRAD	DSS	0.568837	0.159694	2.74049
ZIC3	READ	DSS	NA	NA	NA
ZIC3	SARC	DSS	0.328067	0.761927	1.09514
ZIC3	STAD	DSS	0.62737	0.650007	1.2966
ZIC3	TGCT	DSS	0.396967	0.946125	1.14991
ZIC3	THCA	DSS	NA	NA	NA
ZIC3	UCEC	DSS	0.196294	0.448523	1.17897
ZIC3	UCS	DSS	0.613641	0.739805	1.19472
ZIC4	ACC	DSS	0.989594	0	Inf
ZIC4	BLCA	DSS	0.755095	0.29598	2.41851
ZIC4	BRCA	DSS	0.763447	0.873182	1.20299
ZIC4	CESC	DSS	0.776064	0.335246	2.26114
ZIC4	CHOL	DSS	0.999579	0	Inf
ZIC4	COAD	DSS	NA	NA	NA
ZIC4	DLBC	DSS	NA	NA	NA
ZIC4	ESCA	DSS	0.694135	0.850561	1.27521
ZIC4	HNSC	DSS	NA	NA	NA
ZIC4	KIRC	DSS	0.999579	0	Inf
ZIC4	KIRP	DSS	0.383973	0.828083	1.63258
ZIC4	LGG	DSS	0.999579	0	Inf
ZIC4	LIHC	DSS	0.292876	0.875418	1.55468
ZIC4	LUAD	DSS	0.0484777	1.0015	1.56453
ZIC4	LUSC	DSS	0.961135	0.865645	1.14715
ZIC4	MESO	DSS	0.678214	0.507444	2.83686
ZIC4	OV	DSS	0.492099	0.95806	1.09318
ZIC4	PAAD	DSS	NA	NA	NA
ZIC4	PCPG	DSS	NA	NA	NA
ZIC4	PRAD	DSS	0.998355	0	Inf
ZIC4	READ	DSS	NA	NA	NA
ZIC4	SARC	DSS	0.858683	0.836121	1.23955
ZIC4	STAD	DSS	0.392458	0.886863	1.3579
ZIC4	TGCT	DSS	0.500378	0.917015	1.19413
ZIC4	THCA	DSS	NA	NA	NA
ZIC4	UCEC	DSS	0.117024	0.582144	1.06206
ZIC4	UCS	DSS	0.24997	0.595758	1.14431
ZIC5	ACC	DSS	0.681657	0.309383	2.1535
ZIC5	BLCA	DSS	0.999012	0	Inf
ZIC5	BRCA	DSS	0.617417	0.834733	1.11323
ZIC5	CESC	DSS	0.609602	7.14139e-09	60088.1
ZIC5	CHOL	DSS	0.999579	0	Inf
ZIC5	COAD	DSS	0.999579	0	Inf
ZIC5	DLBC	DSS	NA	NA	NA
ZIC5	ESCA	DSS	0.449718	0.773227	1.78619
ZIC5	HNSC	DSS	0.999579	0	Inf
ZIC5	KIRC	DSS	0.999579	0	Inf
ZIC5	KIRP	DSS	0.826502	0.495581	1.75207
ZIC5	LGG	DSS	0.999579	0	Inf
ZIC5	LIHC	DSS	0.941846	0.736436	1.3284
ZIC5	LUAD	DSS	0.507006	0.703639	1.1897
ZIC5	LUSC	DSS	0.55907	0.867308	1.30118
ZIC5	MESO	DSS	0.53229	0.467701	4.35217
ZIC5	OV	DSS	0.150584	0.885892	1.01881
ZIC5	PAAD	DSS	NA	NA	NA
ZIC5	PCPG	DSS	NA	NA	NA
ZIC5	PRAD	DSS	0.526405	0.333131	1.75454
ZIC5	READ	DSS	NA	NA	NA
ZIC5	SARC	DSS	0.427553	0.92164	1.21239
ZIC5	STAD	DSS	0.898805	0.850977	1.15224
ZIC5	TGCT	DSS	0.0188987	1.03148	1.41133
ZIC5	THCA	DSS	NA	NA	NA
ZIC5	UCEC	DSS	0.227085	0.613752	1.12287
ZIC5	UCS	DSS	0.367639	0.88174	1.40493

## Sheet: (D).KMsurvival(PFS).result_ZIC
KMsurvival(PFS)
Gene	CancerType	Survival type	pValue	HR_lower	HR_upper
ZIC1	ACC	PFS	NA	NA	NA
ZIC1	BLCA	PFS	0.615232	0.588976	1.3679
ZIC1	BRCA	PFS	0.782544	0.901988	1.14679
ZIC1	CESC	PFS	0.729273	0.519881	2.5465
ZIC1	CHOL	PFS	0.999579	0	Inf
ZIC1	COAD	PFS	NA	NA	NA
ZIC1	DLBC	PFS	NA	NA	NA
ZIC1	ESCA	PFS	0.992249	0.73441	1.36583
ZIC1	HNSC	PFS	0.998004	0	Inf
ZIC1	KIRC	PFS	NA	NA	NA
ZIC1	KIRP	PFS	0.99937	0	Inf
ZIC1	LGG	PFS	NA	NA	NA
ZIC1	LIHC	PFS	0.732287	0.718333	1.26175
ZIC1	LUAD	PFS	0.283642	0.901503	1.42496
ZIC1	LUSC	PFS	0.278815	0.949266	1.19801
ZIC1	MESO	PFS	0.423668	0.74191	2.03474
ZIC1	OV	PFS	0.201804	0.97233	1.14209
ZIC1	PAAD	PFS	0.998871	0	Inf
ZIC1	PCPG	PFS	NA	NA	NA
ZIC1	PRAD	PFS	0.916337	0.298176	3.84637
ZIC1	READ	PFS	NA	NA	NA
ZIC1	SARC	PFS	0.545825	0.753175	1.16172
ZIC1	STAD	PFS	0.797378	0.884777	1.17272
ZIC1	TGCT	PFS	0.772806	0.594167	1.47243
ZIC1	THCA	PFS	NA	NA	NA
ZIC1	UCEC	PFS	0.972007	0.745726	1.32721
ZIC1	UCS	PFS	0.967564	0.711724	1.42543
ZIC2	ACC	PFS	NA	NA	NA
ZIC2	BLCA	PFS	0.931035	0.737614	1.39438
ZIC2	BRCA	PFS	0.116055	0.970624	1.3114
ZIC2	CESC	PFS	0.999602	0	Inf
ZIC2	CHOL	PFS	0.999579	0	Inf
ZIC2	COAD	PFS	NA	NA	NA
ZIC2	DLBC	PFS	NA	NA	NA
ZIC2	ESCA	PFS	0.131376	0.814827	4.8261
ZIC2	HNSC	PFS	0.377376	0.325868	19.2772
ZIC2	KIRC	PFS	NA	NA	NA
ZIC2	KIRP	PFS	0.610803	0.327666	6.67542
ZIC2	LGG	PFS	NA	NA	NA
ZIC2	LIHC	PFS	0.540276	0.493483	1.44772
ZIC2	LUAD	PFS	0.0712206	0.542422	1.02566
ZIC2	LUSC	PFS	0.309457	0.707348	1.11602
ZIC2	MESO	PFS	0.543523	0.713867	1.8962
ZIC2	OV	PFS	0.681042	0.897201	1.07344
ZIC2	PAAD	PFS	0.646557	0.0185793	614.17
ZIC2	PCPG	PFS	NA	NA	NA
ZIC2	PRAD	PFS	0.592617	0.350013	1.82128
ZIC2	READ	PFS	NA	NA	NA
ZIC2	SARC	PFS	0.0197642	1.03544	1.49628
ZIC2	STAD	PFS	0.747862	0.854383	1.11966
ZIC2	TGCT	PFS	0.936745	0.656957	1.57711
ZIC2	THCA	PFS	NA	NA	NA
ZIC2	UCEC	PFS	0.592525	0.684273	1.2419
ZIC2	UCS	PFS	0.542794	0.824796	1.44212
ZIC3	ACC	PFS	NA	NA	NA
ZIC3	BLCA	PFS	0.760193	0.623917	1.41144
ZIC3	BRCA	PFS	0.433484	0.76178	1.1238
ZIC3	CESC	PFS	0.999442	0	Inf
ZIC3	CHOL	PFS	0.999579	0	Inf
ZIC3	COAD	PFS	NA	NA	NA
ZIC3	DLBC	PFS	NA	NA	NA
ZIC3	ESCA	PFS	0.447607	0.763011	1.84535
ZIC3	HNSC	PFS	0.737296	0.266828	2.54727
ZIC3	KIRC	PFS	NA	NA	NA
ZIC3	KIRP	PFS	0.949802	0.602742	1.71578
ZIC3	LGG	PFS	NA	NA	NA
ZIC3	LIHC	PFS	0.918275	0.611582	1.55704
ZIC3	LUAD	PFS	0.797106	0.720188	1.28674
ZIC3	LUSC	PFS	0.418656	0.802256	1.09594
ZIC3	MESO	PFS	0.29278	0.799883	2.09752
ZIC3	OV	PFS	0.610249	0.892458	1.06909
ZIC3	PAAD	PFS	NA	NA	NA
ZIC3	PCPG	PFS	NA	NA	NA
ZIC3	PRAD	PFS	0.350159	0.503929	6.91588
ZIC3	READ	PFS	NA	NA	NA
ZIC3	SARC	PFS	0.761421	0.829195	1.29171
ZIC3	STAD	PFS	0.702344	0.8046	1.38089
ZIC3	TGCT	PFS	0.654643	0.610296	2.19432
ZIC3	THCA	PFS	NA	NA	NA
ZIC3	UCEC	PFS	0.376312	0.472362	1.32776
ZIC3	UCS	PFS	0.684563	0.81227	1.37253
ZIC4	ACC	PFS	NA	NA	NA
ZIC4	BLCA	PFS	0.379818	0.508667	1.29386
ZIC4	BRCA	PFS	0.691019	0.890818	1.19058
ZIC4	CESC	PFS	0.776064	0.335246	2.26114
ZIC4	CHOL	PFS	0.999579	0	Inf
ZIC4	COAD	PFS	NA	NA	NA
ZIC4	DLBC	PFS	NA	NA	NA
ZIC4	ESCA	PFS	0.538307	0.625216	1.27789
ZIC4	HNSC	PFS	0.998812	0	Inf
ZIC4	KIRC	PFS	NA	NA	NA
ZIC4	KIRP	PFS	0.998809	0	Inf
ZIC4	LGG	PFS	NA	NA	NA
ZIC4	LIHC	PFS	0.947458	0.75018	1.30832
ZIC4	LUAD	PFS	0.0736946	0.981547	1.50259
ZIC4	LUSC	PFS	0.633346	0.904201	1.17997
ZIC4	MESO	PFS	0.41857	0.619429	3.16492
ZIC4	OV	PFS	0.173712	0.974116	1.1563
ZIC4	PAAD	PFS	0.999613	0	Inf
ZIC4	PCPG	PFS	NA	NA	NA
ZIC4	PRAD	PFS	0.411246	0.304722	18.2485
ZIC4	READ	PFS	NA	NA	NA
ZIC4	SARC	PFS	0.56713	0.764762	1.15832
ZIC4	STAD	PFS	0.967667	0.818328	1.2324
ZIC4	TGCT	PFS	0.637608	0.17258	2.93305
ZIC4	THCA	PFS	NA	NA	NA
ZIC4	UCEC	PFS	0.455588	0.614487	1.24412
ZIC4	UCS	PFS	0.8881	0.658959	1.43508
ZIC5	ACC	PFS	NA	NA	NA
ZIC5	BLCA	PFS	0.694692	0.702808	1.26489
ZIC5	BRCA	PFS	0.227857	0.95399	1.21866
ZIC5	CESC	PFS	0.609602	7.14139e-09	60088.1
ZIC5	CHOL	PFS	0.999579	0	Inf
ZIC5	COAD	PFS	NA	NA	NA
ZIC5	DLBC	PFS	NA	NA	NA
ZIC5	ESCA	PFS	0.0946371	0.862861	6.40062
ZIC5	HNSC	PFS	0.998559	0	Inf
ZIC5	KIRC	PFS	NA	NA	NA
ZIC5	KIRP	PFS	0.876093	0.550262	2.015
ZIC5	LGG	PFS	NA	NA	NA
ZIC5	LIHC	PFS	0.428852	0.671686	1.18421
ZIC5	LUAD	PFS	0.299156	0.602343	1.16864
ZIC5	LUSC	PFS	0.643916	0.804308	1.14414
ZIC5	MESO	PFS	0.421852	0.524869	4.66365
ZIC5	OV	PFS	0.488217	0.887068	1.05889
ZIC5	PAAD	PFS	0.999531	0	Inf
ZIC5	PCPG	PFS	NA	NA	NA
ZIC5	PRAD	PFS	0.507344	0.297033	1.82258
ZIC5	READ	PFS	NA	NA	NA
ZIC5	SARC	PFS	0.0152933	1.04085	1.45827
ZIC5	STAD	PFS	0.587515	0.834951	1.10758
ZIC5	TGCT	PFS	0.735805	0.470359	1.70353
ZIC5	THCA	PFS	NA	NA	NA
ZIC5	UCEC	PFS	0.75856	0.675063	1.33164
ZIC5	UCS	PFS	0.842821	0.771464	1.3742
ZIC1	ACC	PFS	0.542674	0.457424	4.42349
ZIC1	BLCA	PFS	0.846753	0.513934	2.25082
ZIC1	BRCA	PFS	0.759042	0.890528	1.1723
ZIC1	CESC	PFS	0.729273	0.519881	2.5465
ZIC1	CHOL	PFS	0.999579	0	Inf
ZIC1	COAD	PFS	NA	NA	NA
ZIC1	DLBC	PFS	NA	NA	NA
ZIC1	ESCA	PFS	0.839265	0.843721	1.23265
ZIC1	HNSC	PFS	0.999579	0	Inf
ZIC1	KIRC	PFS	0.999579	0	Inf
ZIC1	KIRP	PFS	0.26338	0.844352	1.85689
ZIC1	LGG	PFS	0.999579	0	Inf
ZIC1	LIHC	PFS	0.157642	0.853309	2.66005
ZIC1	LUAD	PFS	0.138649	0.944538	1.50648
ZIC1	LUSC	PFS	0.749929	0.896425	1.16394
ZIC1	MESO	PFS	0.655747	0.664865	1.9127
ZIC1	OV	PFS	0.603547	0.955451	1.08158
ZIC1	PAAD	PFS	NA	NA	NA
ZIC1	PCPG	PFS	NA	NA	NA
ZIC1	PRAD	PFS	NA	NA	NA
ZIC1	READ	PFS	NA	NA	NA
ZIC1	SARC	PFS	0.758419	0.844062	1.26192
ZIC1	STAD	PFS	0.345155	0.926192	1.24504
ZIC1	TGCT	PFS	0.269338	0.940766	1.24453
ZIC1	THCA	PFS	NA	NA	NA
ZIC1	UCEC	PFS	0.287908	0.71507	1.10468
ZIC1	UCS	PFS	0.156359	0.642412	1.07367
ZIC2	ACC	PFS	0.921561	0.2428	3.59697
ZIC2	BLCA	PFS	0.999329	0	Inf
ZIC2	BRCA	PFS	0.791675	0.839815	1.14237
ZIC2	CESC	PFS	0.999602	0	Inf
ZIC2	CHOL	PFS	0.999579	0	Inf
ZIC2	COAD	PFS	0.999579	0	Inf
ZIC2	DLBC	PFS	NA	NA	NA
ZIC2	ESCA	PFS	0.361757	0.795857	1.8697
ZIC2	HNSC	PFS	0.999579	0	Inf
ZIC2	KIRC	PFS	0.999579	0	Inf
ZIC2	KIRP	PFS	0.482322	0.174473	2.28085
ZIC2	LGG	PFS	0.999579	0	Inf
ZIC2	LIHC	PFS	0.459934	0.397821	1.51741
ZIC2	LUAD	PFS	0.222384	0.648738	1.1059
ZIC2	LUSC	PFS	0.11757	0.94253	1.69608
ZIC2	MESO	PFS	0.871838	0.616963	1.76752
ZIC2	OV	PFS	0.055544	0.866035	1.00169
ZIC2	PAAD	PFS	NA	NA	NA
ZIC2	PCPG	PFS	NA	NA	NA
ZIC2	PRAD	PFS	NA	NA	NA
ZIC2	READ	PFS	NA	NA	NA
ZIC2	SARC	PFS	0.312573	0.934654	1.2352
ZIC2	STAD	PFS	0.642123	0.833944	1.11849
ZIC2	TGCT	PFS	0.198548	0.955575	1.24451
ZIC2	THCA	PFS	NA	NA	NA
ZIC2	UCEC	PFS	0.0635851	0.587558	1.01473
ZIC2	UCS	PFS	0.257502	0.907955	1.43443
ZIC3	ACC	PFS	0.711925	0.190852	3.09906
ZIC3	BLCA	PFS	0.999245	0	Inf
ZIC3	BRCA	PFS	0.261444	0.677519	1.11148
ZIC3	CESC	PFS	0.999442	0	Inf
ZIC3	CHOL	PFS	0.999579	0	Inf
ZIC3	COAD	PFS	0.999579	0	Inf
ZIC3	DLBC	PFS	NA	NA	NA
ZIC3	ESCA	PFS	0.742383	0.687988	1.30547
ZIC3	HNSC	PFS	0.999579	0	Inf
ZIC3	KIRC	PFS	NA	NA	NA
ZIC3	KIRP	PFS	0.862373	0.67035	1.61215
ZIC3	LGG	PFS	0.999579	0	Inf
ZIC3	LIHC	PFS	0.995167	0.672923	1.48971
ZIC3	LUAD	PFS	0.725544	0.731284	1.24343
ZIC3	LUSC	PFS	0.623866	0.88353	1.22933
ZIC3	MESO	PFS	0.517253	0.701223	2.02426
ZIC3	OV	PFS	0.943772	0.931235	1.07957
ZIC3	PAAD	PFS	NA	NA	NA
ZIC3	PCPG	PFS	NA	NA	NA
ZIC3	PRAD	PFS	NA	NA	NA
ZIC3	READ	PFS	NA	NA	NA
ZIC3	SARC	PFS	0.328067	0.761927	1.09514
ZIC3	STAD	PFS	0.62737	0.650007	1.2966
ZIC3	TGCT	PFS	0.366721	0.947222	1.15812
ZIC3	THCA	PFS	NA	NA	NA
ZIC3	UCEC	PFS	0.196294	0.448523	1.17897
ZIC3	UCS	PFS	0.613641	0.739805	1.19472
ZIC4	ACC	PFS	0.989594	0	Inf
ZIC4	BLCA	PFS	0.755095	0.29598	2.41851
ZIC4	BRCA	PFS	0.778001	0.868607	1.20707
ZIC4	CESC	PFS	0.776064	0.335246	2.26114
ZIC4	CHOL	PFS	0.999579	0	Inf
ZIC4	COAD	PFS	NA	NA	NA
ZIC4	DLBC	PFS	NA	NA	NA
ZIC4	ESCA	PFS	0.694135	0.850561	1.27521
ZIC4	HNSC	PFS	NA	NA	NA
ZIC4	KIRC	PFS	0.999579	0	Inf
ZIC4	KIRP	PFS	0.383973	0.828083	1.63258
ZIC4	LGG	PFS	0.999579	0	Inf
ZIC4	LIHC	PFS	0.25049	0.864701	1.74621
ZIC4	LUAD	PFS	0.06891	0.984083	1.53751
ZIC4	LUSC	PFS	0.852618	0.846807	1.14739
ZIC4	MESO	PFS	0.678214	0.507444	2.83686
ZIC4	OV	PFS	0.492099	0.95806	1.09318
ZIC4	PAAD	PFS	NA	NA	NA
ZIC4	PCPG	PFS	NA	NA	NA
ZIC4	PRAD	PFS	NA	NA	NA
ZIC4	READ	PFS	NA	NA	NA
ZIC4	SARC	PFS	0.858683	0.836121	1.23955
ZIC4	STAD	PFS	0.392458	0.886863	1.3579
ZIC4	TGCT	PFS	0.73099	0.893344	1.17441
ZIC4	THCA	PFS	NA	NA	NA
ZIC4	UCEC	PFS	0.117024	0.582144	1.06206
ZIC4	UCS	PFS	0.24997	0.595758	1.14431
ZIC5	ACC	PFS	0.681657	0.309383	2.1535
ZIC5	BLCA	PFS	0.999012	0	Inf
ZIC5	BRCA	PFS	0.829262	0.850694	1.13843
ZIC5	CESC	PFS	0.609602	7.14139e-09	60088.1
ZIC5	CHOL	PFS	0.999579	0	Inf
ZIC5	COAD	PFS	0.999579	0	Inf
ZIC5	DLBC	PFS	NA	NA	NA
ZIC5	ESCA	PFS	0.449718	0.773227	1.78619
ZIC5	HNSC	PFS	0.999579	0	Inf
ZIC5	KIRC	PFS	0.999579	0	Inf
ZIC5	KIRP	PFS	0.826502	0.495581	1.75207
ZIC5	LGG	PFS	0.999579	0	Inf
ZIC5	LIHC	PFS	0.134826	0.526922	1.08997
ZIC5	LUAD	PFS	0.553672	0.700782	1.2099
ZIC5	LUSC	PFS	0.264818	0.8976	1.4817
ZIC5	MESO	PFS	0.53229	0.467701	4.35217
ZIC5	OV	PFS	0.150584	0.885892	1.01881
ZIC5	PAAD	PFS	NA	NA	NA
ZIC5	PCPG	PFS	NA	NA	NA
ZIC5	PRAD	PFS	NA	NA	NA
ZIC5	READ	PFS	NA	NA	NA
ZIC5	SARC	PFS	0.427553	0.92164	1.21239
ZIC5	STAD	PFS	0.898805	0.850977	1.15224
ZIC5	TGCT	PFS	0.0466495	1.00243	1.38471
ZIC5	THCA	PFS	NA	NA	NA
ZIC5	UCEC	PFS	0.227085	0.613752	1.12287
ZIC5	UCS	PFS	0.367639	0.88174	1.40493
ZIC1	ACC	PFS	NA	NA	NA
ZIC1	BLCA	PFS	NA	1	1
ZIC1	BRCA	PFS	0.36794	0.916762	1.26439
ZIC1	CESC	PFS	0.729273	0.519881	2.5465
ZIC1	CHOL	PFS	0.999579	0	Inf
ZIC1	COAD	PFS	NA	NA	NA
ZIC1	DLBC	PFS	NA	NA	NA
ZIC1	ESCA	PFS	NA	NA	NA
ZIC1	HNSC	PFS	NA	NA	NA
ZIC1	KIRC	PFS	NA	NA	NA
ZIC1	KIRP	PFS	0.999721	0	Inf
ZIC1	LGG	PFS	NA	NA	NA
ZIC1	LIHC	PFS	0.514686	0.619686	1.27094
ZIC1	LUAD	PFS	0.283642	0.901503	1.42496
ZIC1	LUSC	PFS	0.107077	0.968105	1.39402
ZIC1	MESO	PFS	0.999369	0	Inf
ZIC1	OV	PFS	0.177081	0.974355	1.15134
ZIC1	PAAD	PFS	0.998871	0	Inf
ZIC1	PCPG	PFS	NA	NA	NA
ZIC1	PRAD	PFS	NA	NA	NA
ZIC1	READ	PFS	NA	NA	NA
ZIC1	SARC	PFS	0.929711	0.754448	1.29369
ZIC1	STAD	PFS	0.516159	0.895666	1.24528
ZIC1	TGCT	PFS	NA	NA	NA
ZIC1	THCA	PFS	NA	NA	NA
ZIC1	UCEC	PFS	0.496273	0.651396	1.23088
ZIC1	UCS	PFS	0.967564	0.711724	1.42543
ZIC2	ACC	PFS	NA	NA	NA
ZIC2	BLCA	PFS	NA	1	1
ZIC2	BRCA	PFS	0.437531	0.889477	1.31098
ZIC2	CESC	PFS	0.999602	0	Inf
ZIC2	CHOL	PFS	0.999579	0	Inf
ZIC2	COAD	PFS	NA	NA	NA
ZIC2	DLBC	PFS	NA	NA	NA
ZIC2	ESCA	PFS	NA	NA	NA
ZIC2	HNSC	PFS	NA	NA	NA
ZIC2	KIRC	PFS	NA	NA	NA
ZIC2	KIRP	PFS	0.999176	0	Inf
ZIC2	LGG	PFS	NA	NA	NA
ZIC2	LIHC	PFS	0.679042	0.414309	1.77527
ZIC2	LUAD	PFS	0.0712206	0.542422	1.02566
ZIC2	LUSC	PFS	0.647357	0.644423	1.31404
ZIC2	MESO	PFS	0.99922	0	Inf
ZIC2	OV	PFS	0.447741	0.878677	1.05878
ZIC2	PAAD	PFS	0.646557	0.0185793	614.17
ZIC2	PCPG	PFS	NA	NA	NA
ZIC2	PRAD	PFS	NA	NA	NA
ZIC2	READ	PFS	NA	NA	NA
ZIC2	SARC	PFS	0.0419621	1.00797	1.53585
ZIC2	STAD	PFS	0.267371	0.764928	1.07712
ZIC2	TGCT	PFS	NA	NA	NA
ZIC2	THCA	PFS	NA	NA	NA
ZIC2	UCEC	PFS	0.363246	0.600457	1.20539
ZIC2	UCS	PFS	0.542794	0.824796	1.44212
ZIC3	ACC	PFS	NA	NA	NA
ZIC3	BLCA	PFS	NA	1	1
ZIC3	BRCA	PFS	0.397915	0.665734	1.17546
ZIC3	CESC	PFS	0.999442	0	Inf
ZIC3	CHOL	PFS	0.999579	0	Inf
ZIC3	COAD	PFS	NA	NA	NA
ZIC3	DLBC	PFS	NA	NA	NA
ZIC3	ESCA	PFS	NA	NA	NA
ZIC3	HNSC	PFS	NA	NA	NA
ZIC3	KIRC	PFS	NA	NA	NA
ZIC3	KIRP	PFS	0.467847	0.60166	3.02188
ZIC3	LGG	PFS	NA	NA	NA
ZIC3	LIHC	PFS	0.694418	0.649654	1.9109
ZIC3	LUAD	PFS	0.797106	0.720188	1.28674
ZIC3	LUSC	PFS	0.815013	0.780311	1.2155
ZIC3	MESO	PFS	0.718737	0.333349	2.13296
ZIC3	OV	PFS	0.685954	0.893404	1.07698
ZIC3	PAAD	PFS	NA	NA	NA
ZIC3	PCPG	PFS	NA	NA	NA
ZIC3	PRAD	PFS	NA	NA	NA
ZIC3	READ	PFS	NA	NA	NA
ZIC3	SARC	PFS	0.407147	0.866999	1.42178
ZIC3	STAD	PFS	0.96097	0.710293	1.43275
ZIC3	TGCT	PFS	NA	NA	NA
ZIC3	THCA	PFS	NA	NA	NA
ZIC3	UCEC	PFS	0.750914	0.562118	1.51507
ZIC3	UCS	PFS	0.684563	0.81227	1.37253
ZIC4	ACC	PFS	NA	NA	NA
ZIC4	BLCA	PFS	NA	1	1
ZIC4	BRCA	PFS	0.530027	0.875897	1.29362
ZIC4	CESC	PFS	0.776064	0.335246	2.26114
ZIC4	CHOL	PFS	0.999579	0	Inf
ZIC4	COAD	PFS	NA	NA	NA
ZIC4	DLBC	PFS	NA	NA	NA
ZIC4	ESCA	PFS	NA	NA	NA
ZIC4	HNSC	PFS	NA	NA	NA
ZIC4	KIRC	PFS	NA	NA	NA
ZIC4	KIRP	PFS	0.999804	0	Inf
ZIC4	LGG	PFS	NA	NA	NA
ZIC4	LIHC	PFS	0.766523	0.646087	1.37972
ZIC4	LUAD	PFS	0.0736946	0.981547	1.50259
ZIC4	LUSC	PFS	0.188823	0.93545	1.40248
ZIC4	MESO	PFS	0.999282	0	Inf
ZIC4	OV	PFS	0.186172	0.971649	1.15946
ZIC4	PAAD	PFS	0.999613	0	Inf
ZIC4	PCPG	PFS	NA	NA	NA
ZIC4	PRAD	PFS	NA	NA	NA
ZIC4	READ	PFS	NA	NA	NA
ZIC4	SARC	PFS	0.805663	0.759028	1.23889
ZIC4	STAD	PFS	0.683799	0.822027	1.34824
ZIC4	TGCT	PFS	NA	NA	NA
ZIC4	THCA	PFS	NA	NA	NA
ZIC4	UCEC	PFS	0.317402	0.515221	1.24002
ZIC4	UCS	PFS	0.8881	0.658959	1.43508
ZIC5	ACC	PFS	NA	NA	NA
ZIC5	BLCA	PFS	NA	1	1
ZIC5	BRCA	PFS	0.697175	0.875469	1.22005
ZIC5	CESC	PFS	0.609602	7.14139e-09	60088.1
ZIC5	CHOL	PFS	0.999579	0	Inf
ZIC5	COAD	PFS	NA	NA	NA
ZIC5	DLBC	PFS	NA	NA	NA
ZIC5	ESCA	PFS	NA	NA	NA
ZIC5	HNSC	PFS	NA	NA	NA
ZIC5	KIRC	PFS	NA	NA	NA
ZIC5	KIRP	PFS	0.471863	0.555771	3.55637
ZIC5	LGG	PFS	NA	NA	NA
ZIC5	LIHC	PFS	0.726157	0.625075	1.38737
ZIC5	LUAD	PFS	0.299156	0.602343	1.16864
ZIC5	LUSC	PFS	0.414445	0.710345	1.15133
ZIC5	MESO	PFS	0.9976	0	Inf
ZIC5	OV	PFS	0.306222	0.868553	1.04525
ZIC5	PAAD	PFS	0.999531	0	Inf
ZIC5	PCPG	PFS	NA	NA	NA
ZIC5	PRAD	PFS	NA	NA	NA
ZIC5	READ	PFS	NA	NA	NA
ZIC5	SARC	PFS	0.0369652	1.01248	1.4885
ZIC5	STAD	PFS	0.316271	0.759991	1.0928
ZIC5	TGCT	PFS	NA	NA	NA
ZIC5	THCA	PFS	NA	NA	NA
ZIC5	UCEC	PFS	0.643759	0.596091	1.37689
ZIC5	UCS	PFS	0.842821	0.771464	1.3742
ZIC1	ACC	PFS	0.542674	0.457424	4.42349
ZIC1	BLCA	PFS	0.846753	0.513934	2.25082
ZIC1	BRCA	PFS	0.818803	0.888552	1.16118
ZIC1	CESC	PFS	0.729273	0.519881	2.5465
ZIC1	CHOL	PFS	0.999579	0	Inf
ZIC1	COAD	PFS	NA	NA	NA
ZIC1	DLBC	PFS	NA	NA	NA
ZIC1	ESCA	PFS	0.839265	0.843721	1.23265
ZIC1	HNSC	PFS	0.999579	0	Inf
ZIC1	KIRC	PFS	0.999579	0	Inf
ZIC1	KIRP	PFS	0.26338	0.844352	1.85689
ZIC1	LGG	PFS	0.999579	0	Inf
ZIC1	LIHC	PFS	0.446475	0.818145	1.57724
ZIC1	LUAD	PFS	0.089075	0.969752	1.54181
ZIC1	LUSC	PFS	0.762892	0.902201	1.15069
ZIC1	MESO	PFS	0.655747	0.664865	1.9127
ZIC1	OV	PFS	0.603547	0.955451	1.08158
ZIC1	PAAD	PFS	NA	NA	NA
ZIC1	PCPG	PFS	NA	NA	NA
ZIC1	PRAD	PFS	0.448127	0.0754765	3.13287
ZIC1	READ	PFS	NA	NA	NA
ZIC1	SARC	PFS	0.758419	0.844062	1.26192
ZIC1	STAD	PFS	0.345155	0.926192	1.24504
ZIC1	TGCT	PFS	0.170445	0.960179	1.25824
ZIC1	THCA	PFS	NA	NA	NA
ZIC1	UCEC	PFS	0.287908	0.71507	1.10468
ZIC1	UCS	PFS	0.156359	0.642412	1.07367
ZIC2	ACC	PFS	0.921561	0.2428	3.59697
ZIC2	BLCA	PFS	0.999329	0	Inf
ZIC2	BRCA	PFS	0.902279	0.851787	1.15201
ZIC2	CESC	PFS	0.999602	0	Inf
ZIC2	CHOL	PFS	0.999579	0	Inf
ZIC2	COAD	PFS	0.999579	0	Inf
ZIC2	DLBC	PFS	NA	NA	NA
ZIC2	ESCA	PFS	0.361757	0.795857	1.8697
ZIC2	HNSC	PFS	0.999579	0	Inf
ZIC2	KIRC	PFS	0.999579	0	Inf
ZIC2	KIRP	PFS	0.482322	0.174473	2.28085
ZIC2	LGG	PFS	0.999579	0	Inf
ZIC2	LIHC	PFS	0.916937	0.581337	1.62843
ZIC2	LUAD	PFS	0.155393	0.634763	1.07519
ZIC2	LUSC	PFS	0.340189	0.876464	1.46499
ZIC2	MESO	PFS	0.871838	0.616963	1.76752
ZIC2	OV	PFS	0.055544	0.866035	1.00169
ZIC2	PAAD	PFS	NA	NA	NA
ZIC2	PCPG	PFS	NA	NA	NA
ZIC2	PRAD	PFS	0.997225	0	Inf
ZIC2	READ	PFS	NA	NA	NA
ZIC2	SARC	PFS	0.312573	0.934654	1.2352
ZIC2	STAD	PFS	0.642123	0.833944	1.11849
ZIC2	TGCT	PFS	0.114553	0.975133	1.26274
ZIC2	THCA	PFS	NA	NA	NA
ZIC2	UCEC	PFS	0.0635851	0.587558	1.01473
ZIC2	UCS	PFS	0.257502	0.907955	1.43443
ZIC3	ACC	PFS	0.711925	0.190852	3.09906
ZIC3	BLCA	PFS	0.999245	0	Inf
ZIC3	BRCA	PFS	0.182113	0.657944	1.08276
ZIC3	CESC	PFS	0.999442	0	Inf
ZIC3	CHOL	PFS	0.999579	0	Inf
ZIC3	COAD	PFS	0.999579	0	Inf
ZIC3	DLBC	PFS	NA	NA	NA
ZIC3	ESCA	PFS	0.742383	0.687988	1.30547
ZIC3	HNSC	PFS	0.999579	0	Inf
ZIC3	KIRC	PFS	NA	NA	NA
ZIC3	KIRP	PFS	0.862373	0.67035	1.61215
ZIC3	LGG	PFS	0.999579	0	Inf
ZIC3	LIHC	PFS	0.839192	0.750056	1.42481
ZIC3	LUAD	PFS	0.516147	0.700293	1.19596
ZIC3	LUSC	PFS	0.618644	0.816536	1.12816
ZIC3	MESO	PFS	0.517253	0.701223	2.02426
ZIC3	OV	PFS	0.943772	0.931235	1.07957
ZIC3	PAAD	PFS	NA	NA	NA
ZIC3	PCPG	PFS	NA	NA	NA
ZIC3	PRAD	PFS	0.568837	0.159694	2.74049
ZIC3	READ	PFS	NA	NA	NA
ZIC3	SARC	PFS	0.328067	0.761927	1.09514
ZIC3	STAD	PFS	0.62737	0.650007	1.2966
ZIC3	TGCT	PFS	0.396967	0.946125	1.14991
ZIC3	THCA	PFS	NA	NA	NA
ZIC3	UCEC	PFS	0.196294	0.448523	1.17897
ZIC3	UCS	PFS	0.613641	0.739805	1.19472
ZIC4	ACC	PFS	0.989594	0	Inf
ZIC4	BLCA	PFS	0.755095	0.29598	2.41851
ZIC4	BRCA	PFS	0.763447	0.873182	1.20299
ZIC4	CESC	PFS	0.776064	0.335246	2.26114
ZIC4	CHOL	PFS	0.999579	0	Inf
ZIC4	COAD	PFS	NA	NA	NA
ZIC4	DLBC	PFS	NA	NA	NA
ZIC4	ESCA	PFS	0.694135	0.850561	1.27521
ZIC4	HNSC	PFS	NA	NA	NA
ZIC4	KIRC	PFS	0.999579	0	Inf
ZIC4	KIRP	PFS	0.383973	0.828083	1.63258
ZIC4	LGG	PFS	0.999579	0	Inf
ZIC4	LIHC	PFS	0.292876	0.875418	1.55468
ZIC4	LUAD	PFS	0.0484777	1.0015	1.56453
ZIC4	LUSC	PFS	0.961135	0.865645	1.14715
ZIC4	MESO	PFS	0.678214	0.507444	2.83686
ZIC4	OV	PFS	0.492099	0.95806	1.09318
ZIC4	PAAD	PFS	NA	NA	NA
ZIC4	PCPG	PFS	NA	NA	NA
ZIC4	PRAD	PFS	0.998355	0	Inf
ZIC4	READ	PFS	NA	NA	NA
ZIC4	SARC	PFS	0.858683	0.836121	1.23955
ZIC4	STAD	PFS	0.392458	0.886863	1.3579
ZIC4	TGCT	PFS	0.500378	0.917015	1.19413
ZIC4	THCA	PFS	NA	NA	NA
ZIC4	UCEC	PFS	0.117024	0.582144	1.06206
ZIC4	UCS	PFS	0.24997	0.595758	1.14431
ZIC5	ACC	PFS	0.681657	0.309383	2.1535
ZIC5	BLCA	PFS	0.999012	0	Inf
ZIC5	BRCA	PFS	0.617417	0.834733	1.11323
ZIC5	CESC	PFS	0.609602	7.14139e-09	60088.1
ZIC5	CHOL	PFS	0.999579	0	Inf
ZIC5	COAD	PFS	0.999579	0	Inf
ZIC5	DLBC	PFS	NA	NA	NA
ZIC5	ESCA	PFS	0.449718	0.773227	1.78619
ZIC5	HNSC	PFS	0.999579	0	Inf
ZIC5	KIRC	PFS	0.999579	0	Inf
ZIC5	KIRP	PFS	0.826502	0.495581	1.75207
ZIC5	LGG	PFS	0.999579	0	Inf
ZIC5	LIHC	PFS	0.941846	0.736436	1.3284
ZIC5	LUAD	PFS	0.507006	0.703639	1.1897
ZIC5	LUSC	PFS	0.55907	0.867308	1.30118
ZIC5	MESO	PFS	0.53229	0.467701	4.35217
ZIC5	OV	PFS	0.150584	0.885892	1.01881
ZIC5	PAAD	PFS	NA	NA	NA
ZIC5	PCPG	PFS	NA	NA	NA
ZIC5	PRAD	PFS	0.526405	0.333131	1.75454
ZIC5	READ	PFS	NA	NA	NA
ZIC5	SARC	PFS	0.427553	0.92164	1.21239
ZIC5	STAD	PFS	0.898805	0.850977	1.15224
ZIC5	TGCT	PFS	0.0188987	1.03148	1.41133
ZIC5	THCA	PFS	NA	NA	NA
ZIC5	UCEC	PFS	0.227085	0.613752	1.12287
ZIC5	UCS	PFS	0.367639	0.88174	1.40493

## Sheet: Immunotherapy_Predictive_Power_
Gene	AUC	AUC_CI_Low	AUC_CI_High	OR	OR_CI_Low	OR_CI_High	P_Value
ZIC2	0.86	0.579148	1	1.01691	1.00366	1.04269	0.0670669
ZIC5	0.84	0.608278	1	1.01583	1.0015	1.04409	0.12254
