# Supplementary material for: Multi-omics integration reveals pan-cancer roles of ZIC family genes in prognosis, immune microenvironment remodeling, and therapeutic vulnerability
Source: Discov Oncol. 2026 Apr 28;17:890. doi: 10.1007/s12672-026-05100-2 (PMC13253929; doi:10.1007/s12672-026-05100-2)
Supplement: Supplementary file 7 — Additional file 7. [file 12672_2026_5100_MOESM7_ESM.xlsx]

## Sheet: ZIC1-cor
DrugCor-ZIC1
Drug	Pearson	Pvalue	adj Pvalue
Noscapine	0.362636	0.00440641	0.9947
RAPAMYCIN	-0.302368	0.0188685	0.9947
Perifosine	-0.348169	0.00640996	0.9947
Okadaic acid	0.340499	0.00776617	0.9947
norvir	0.318292	0.0131958	0.9947
Hydrastinine HCl	0.34637	0.00670785	0.9947
Palbociclib	-0.301013	0.0194352	0.9947
4SC-202	0.416398	0.000935525	0.8651
Daporinad	0.306294	0.0173056	0.9947
Tipifarnib	0.304148	0.0181457	0.9947
Vemurafenib	0.325988	0.0110276	0.9947
