# Supplementary material for: Multi-omics integration reveals pan-cancer roles of ZIC family genes in prognosis, immune microenvironment remodeling, and therapeutic vulnerability
Source: Discov Oncol. 2026 Apr 28;17:890. doi: 10.1007/s12672-026-05100-2 (PMC13253929; doi:10.1007/s12672-026-05100-2)
Supplement: Supplementary file 8 — Additional file 8. [file 12672_2026_5100_MOESM8_ESM.xlsx]

## Sheet: ZIC2-cor
DrugCor-ZIC2
Drug	Pearson	Pvalue	adj Pvalue
HYPOTHEMYCIN	-0.309227	0.0162116	0.5331
Midostaurin	0.307565	0.0168239	0.5331
Denileukin Diftitox Ontak	-0.328665	0.0103493	0.5296
Entinostat	-0.318582	0.0131077	0.5296
Selumetinib	-0.31343	0.0147467	0.5331
Iniparib	-0.346607	0.00666791	0.4794
SB-590885	-0.319744	0.0127606	0.5331
Salinomycin	-0.308539	0.0164628	0.5296
MONENSIN SODIUM	-0.347976	0.00644136	0.4794
Quisinostat	-0.367208	0.00390027	0.4794
Alisertib	0.309617	0.0160704	0.5296
Tipifarnib	-0.314864	0.0142737	0.5296
Panobinostat	-0.360457	0.0046674	0.4794
AS-703569	0.397896	0.00164192	0.222
Dabrafenib	-0.304627	0.0179551	0.5331
