# Supplementary material for: Multi-omics integration reveals pan-cancer roles of ZIC family genes in prognosis, immune microenvironment remodeling, and therapeutic vulnerability
Source: Discov Oncol. 2026 Apr 28;17:890. doi: 10.1007/s12672-026-05100-2 (PMC13253929; doi:10.1007/s12672-026-05100-2)
Supplement: Supplementary file 9 — Additional file 9. [file 12672_2026_5100_MOESM9_ESM.xlsx]

## Sheet: ZIC3-cor
DrugCor-ZIC3
Drug	Pearson	Pvalue	adj Pvalue
CAMPTOTHECIN	0.300855	0.0195023	0.932
Teniposide	0.301528	0.0192184	0.932
Valrubicin	0.304729	0.0179149	0.932
