# Supplementary material for: Multi-omics integration reveals pan-cancer roles of ZIC family genes in prognosis, immune microenvironment remodeling, and therapeutic vulnerability
Source: Discov Oncol. 2026 Apr 28;17:890. doi: 10.1007/s12672-026-05100-2 (PMC13253929; doi:10.1007/s12672-026-05100-2)
Supplement: Supplementary file 10 — Additional file 10. [file 12672_2026_5100_MOESM10_ESM.xlsx]

## Sheet: ZIC4-cor
DrugCor-ZIC4
Drug	Pearson	Pvalue	adj Pvalue
Mitomycin	0.363427	0.00431491	0.569
tfdu	0.365495	0.00408357	0.569
Tegafur	0.310609	0.0157168	0.9093
benzaldehyde (BEN)	0.32649	0.0108975	0.8213
Perifosine	-0.319618	0.0127979	0.9093
norvir	0.567057	2.31e-06	0.0194
AR-67	0.319452	0.0128473	0.9093
