# Supplementary material for: Multi-omics integration reveals pan-cancer roles of ZIC family genes in prognosis, immune microenvironment remodeling, and therapeutic vulnerability
Source: Discov Oncol. 2026 Apr 28;17:890. doi: 10.1007/s12672-026-05100-2 (PMC13253929; doi:10.1007/s12672-026-05100-2)
Supplement: Supplementary file 12 — Additional file12 [file 12672_2026_5100_MOESM12_ESM.xlsx]

## Sheet: ZIC5-cor
DrugCor-ZIC5
Drug	Pearson	Pvalue	adj Pvalue
Fluorouracil	0.320277	0.0126041	0.7086
Irofulven	0.314123	0.0145166	0.7086
Pemetrexed	0.31733	0.0134909	0.7086
Pralatrexate	-0.383078	0.00251901	0.7086
IWR-1	-0.320153	0.0126404	0.7086
Tipifarnib	-0.314909	0.0142593	0.7086
