# Supplementary material for: Multi-omics integration reveals pan-cancer roles of ZIC family genes in prognosis, immune microenvironment remodeling, and therapeutic vulnerability
Source: Discov Oncol. 2026 Apr 28;17:890. doi: 10.1007/s12672-026-05100-2 (PMC13253929; doi:10.1007/s12672-026-05100-2)
Supplement: Supplementary file 13 — Additional file 13. [file 12672_2026_5100_MOESM13_ESM.xlsx]

## Sheet: qRT-PCR results
Group	Serial Number	ZIC2	ZIC2	GAPDH	GAPDH
Cancer	1	25.4728	25.879	21.4728	21.9407
Cancer	2	26.3165	26.1647	20.3165	20.4029
Cancer	3	25.9572	25.4352	21.9572	21.5247
Cancer	4	24.0834	27.5768	22.0834	22.3158
Cancer	5	25.6391	25.2114	19.6391	19.3712
Cancer	6	26.7248	26.653	20.7248	20.8535
Cancer	7	25.1853	25.9681	21.1853	21.769
Cancer	8	27.4967	24.3275	21.4967	22.0882
Cancer	9	25.8024	25.7426	20.8024	21.5824
Cancer	10	26.3589	26.5098	21.3589	20.2469
Cancer	11	25.671	25.1567	21.671	21.6531
Cancer	12	24.2395	27.6904	20.2395	22.4274
Cancer	13	25.1256	25.3839	21.1256	21.7136
Cancer	14	26.9032	26.8762	20.9032	20.5971
Cancer	15	25.4287	25.5273	21.4287	21.3428
Cancer	16	27.7601	24.1189	22.7601	22.5983
Cancer	17	25.5643	25.6945	19.5643	19.1645
Cancer	18	26.2178	26.2314	20.2178	20.7289
Cancer	19	25.7926	25.8496	21.7926	21.8159
Cancer	20	24.3459	27.4627	22.3459	22.239
Cancer	21	25.9765	25.0258	21.9765	21.4958
Cancer	22	26.4812	26.7481	20.4812	20.3692
Cancer	23	25.0538	25.2938	21.0538	21.9264
Cancer	24	27.6124	24.835	22.6124	22.7047
Cancer	25	25.3087	25.5672	19.3087	21.8261
Cancer	26	26.6954	26.4175	20.6954	20.5143
Cancer	27	25.2679	25.7049	21.2679	21.1775
Cancer	28	24.8743	27.2263	22.8743	22.4826
Cancer	29	25.741	25.9084	21.741	19.2374
Cancer	30	26.5296	26.5826	20.5296	20.8957
Cancer	31	25.9105	25.1319	21.9105	21.6083
Cancer	32	27.1278	24.3792	20.1278	22.1519
Cancer	33	25.8532	25.3497	21.8532	21.668
Cancer	34	26.6427	26.9658	20.6427	20.2835
Cancer	35	25.3741	25.6185	21.3741	21.7392
Cancer	36	24.458	27.0471	22.458	22.5668
Cancer	37	25.1925	25.476	19.1925	21.9092
Cancer	38	26.0368	26.2943	20.0368	20.6524
Cancer	39	25.5894	25.8724	21.5894	21.2947
Cancer	40	27.7012	24.5536	22.7012	22.3971
Cancer	41	25.4259	25.8179	21.4259	19.1203
Cancer	42	26.7783	26.621	20.7783	20.7416
Cancer	43	25.246	25.2056	21.246	21.851
Cancer	44	24.9325	27.7649	22.9325	22.6285
Cancer	45	25.6674	25.2581	21.6674	21.4517
Cancer	46	26.3951	26.7384	20.3951	20.4289
Cancer	47	25.8137	25.4862	21.8137	21.5176
Cancer	48	27.2846	24.1927	22.2846	22.0794
Cancer	49	25.5382	25.6293	19.5382	21.782
Cancer	50	26.9216	26.1576	20.9216	20.5638
Cancer	51	25.7029	25.9378	21.7029	21.9645
Cancer	52	24.0493	27.6715	22.0493	22.2107
Adjacent tissues	1	28.4728	28.879	21.879	19.3132
Adjacent tissues	2	27.3165	27.1647	20.1647	20.6975
Adjacent tissues	3	28.9572	28.4352	21.4352	21.3859
Adjacent tissues	4	29.0834	30.5768	22.5768	22.5472
Adjacent tissues	5	28.6391	28.2114	19.2114	21.6446
Adjacent tissues	6	27.7248	27.653	20.653	20.1728
Adjacent tissues	7	28.1853	28.9681	21.9681	21.7263
Adjacent tissues	8	30.4967	25.3275	22.3275	22.8963
Adjacent tissues	9	28.8024	28.7426	21.7426	21.9758
Adjacent tissues	10	27.3589	27.5098	20.5098	20.4851
Adjacent tissues	11	28.671	28.1567	21.1567	21.237
Adjacent tissues	12	25.2395	30.6904	22.6904	22.3681
Adjacent tissues	13	28.1256	28.3839	19.3839	19.2069
Adjacent tissues	14	27.9032	27.8762	20.8762	20.8192
Adjacent tissues	15	28.4287	28.5273	21.5273	21.5984
Adjacent tissues	16	30.7601	26.1189	22.1189	22.6579
Adjacent tissues	17	28.5643	28.6945	21.6945	21.5373
Adjacent tissues	18	27.2178	27.2314	20.2314	20.3546
Adjacent tissues	19	28.7926	28.8496	21.8496	21.8477
Adjacent tissues	20	26.3459	30.4627	22.4627	22.1296
Adjacent tissues	21	28.9765	28.0258	19.0258	21.8685
Adjacent tissues	22	27.4812	27.7481	20.7481	20.6019
Adjacent tissues	23	28.0538	28.2938	21.2938	21.3168
Adjacent tissues	24	30.6124	25.835	22.835	22.478
Adjacent tissues	25	28.3087	28.5672	21.5672	19.2797
Adjacent tissues	26	27.6954	27.4175	20.4175	20.7324
Adjacent tissues	27	28.2679	28.7049	21.7049	21.7591
Adjacent tissues	28	25.8743	30.2263	22.2263	22.8072
Adjacent tissues	29	28.741	28.9084	21.9084	21.6101
Adjacent tissues	30	27.5296	27.5826	20.5826	20.2637
Adjacent tissues	31	28.9105	28.1319	21.1319	21.4285
Adjacent tissues	32	30.1278	26.3792	22.3792	22.2189
Adjacent tissues	33	28.8532	28.3497	19.3497	21.9413
Adjacent tissues	34	27.6427	27.9658	20.9658	20.5742
Adjacent tissues	35	28.3741	28.6185	21.6185	21.9356
Adjacent tissues	36	26.458	30.0471	22.0471	22.3498
Adjacent tissues	37	28.1925	28.476	21.476	19.1724
Adjacent tissues	38	27.0368	27.2943	20.2943	20.8459
Adjacent tissues	39	28.5894	28.8724	21.8724	21.6873
Adjacent tissues	40	30.7012	26.5536	22.5536	22.5967
Adjacent tissues	41	28.4259	28.8179	21.8179	21.5038
Adjacent tissues	42	27.7783	27.621	20.621	20.4165
Adjacent tissues	43	28.246	28.2056	21.2056	21.2769
Adjacent tissues	44	25.9325	30.7649	22.7649	22.9874
Adjacent tissues	45	28.6674	28.2581	19.2581	21.834
Adjacent tissues	46	27.3951	27.7384	20.7384	20.6279
Adjacent tissues	47	28.8137	28.4862	21.4862	21.8142
Adjacent tissues	48	30.2846	26.1927	22.1927	22.1385
Adjacent tissues	49	28.5382	28.6293	21.6293	19.2652
Adjacent tissues	50	27.9216	27.1576	20.1576	20.7583
Adjacent tissues	51	28.7029	28.9378	21.9378	21.5456
Adjacent tissues	52	26.0493	30.6715	22.6715	22.4678

## Sheet: Fig-15-E
ZIC2
					Full-film
GAPDH

## Sheet: Fig-15-F
ZIC2
GAPDH					Full-film
