# Supplementary material for: Multi-omics integration reveals pan-cancer roles of ZIC family genes in prognosis, immune microenvironment remodeling, and therapeutic vulnerability
Source: Discov Oncol. 2026 Apr 28;17:890. doi: 10.1007/s12672-026-05100-2 (PMC13253929; doi:10.1007/s12672-026-05100-2)
Supplement: Supplementary file 14 — Additional file 14. [file 12672_2026_5100_MOESM14_ESM.xlsx]

## Sheet: ZIC_Correlation
Cancer_Type	Mean_Normal	Mean_Tumor	T_Statistic	P_Value_Final
BLCA	1.561	4.332	-5.808	0.000262
BRCA	1.869	3.108	-6.546	4.78e-10
CESC	0.792	7.565	-8.412	0.0664
CHOL	1.792	5.787	-4.215	0.0505
COAD	0.417	4.597	-15.212	2.61e-13
ESCA	2.535	7.309	-5.314	0.000178
GBM	7.478	7.231	0.846	0.431
HNSC	2.077	6.83	-9.121	1.56e-09
KICH	2.571	1.604	1.082	0.29
KIRC	1.145	2.051	-2.937	0.00584
KIRP	1.849	2.371	-0.968	0.343
LIHC	0.549	5.199	-10.415	9.75e-08
LUAD	0.299	3.281	-16.09	< 2.22e-16
LUSC	1.253	7.035	-15.333	5.18e-13
READ	0.333	4.061	-8.564	0.000172
STAD	2.055	5.771	-9.333	3.36e-11
THCA	0.294	0.398	-0.729	0.471
THYM	0.5	2.031	-2.092	0.0981
UCEC	1.117	3.918	-5.01	0.00351
PRAD	1.592	5.334	-8.74	1.08e-09

## Sheet: ZIC1_PanCancer_P_value_Report
Cancer_Type	Mean_Normal	Mean_Tumor	T_Statistic	P_Value_Final
BLCA	1.815	3.621	-3.21	0.006343
BRCA	4.512	4.649	-0.638	0.5241
CESC	1.195	3.239	-5.699	1.143e-05
CHOL	6.732	3.018	5.33	6.47e-06
COAD	3.221	1.504	6.637	6.384e-09
ESCA	2.626	4.736	-2.124	0.06477
GBM	8.425	11.003	-6.67	0.001849
HNSC	3.362	4.709	-2.567	0.01428
KICH	1.75	1.613	0.234	0.816
KIRC	1.535	1.807	-0.906	0.3688
KIRP	1.907	2.627	-1.032	0.3222
LIHC	6.463	6.677	-0.803	0.4229
LUAD	1.037	3.248	-7.338	1.043e-10
LUSC	1.733	5.122	-10.364	1.483e-15
PAAD	0.333	1.644	-3.271	0.02907
PCPG	1	1.611	-2.885	0.004832
READ	2.413	1.487	1.986	0.06903
STAD	2.416	2.662	-0.489	0.629
THCA	0.537	1.239	-3.969	0.0001843
UCEC	1.473	6.768	-12.211	9.806e-13
PRAD	1.619	1.261	1.119	0.2688

## Sheet: ZIC2_PanCancer_P_value_Report
Cancer_Type	Mean_Normal	Mean_Tumor	T_Statistic	P_Value_Final
BLCA	2.661	5.881	-5.402	2.979e-05
BRCA	3.539	5.052	-8.196	4.823e-14
CESC	1.661	8.532	-10.149	0.05064
CHOL	1.42	5.992	-4.822	0.0001843
COAD	2.209	5.558	-15.829	< 2.22e-16
ESCA	4.209	8.015	-4.024	0.001678
GBM	9.066	8.663	1.199	0.2836
HNSC	3.614	8.026	-11.689	9.728e-15
KICH	2.556	1.975	0.966	0.3387
KIRC	1.502	2.236	-2.493	0.01575
KIRP	2.291	2.08	0.361	0.7219
LIHC	0.928	6.713	-24.947	< 2.22e-16
LUAD	0.952	4.655	-17.347	< 2.22e-16
LUSC	1.981	7.881	-22.196	< 2.22e-16
PCPG	2.822	0.46	4.587	0.1159
READ	1.847	4.939	-7.88	4.232e-08
SARC	0.5	4.279	-6.867	0.04323
STAD	2.981	6.716	-8.42	1.259e-10
THCA	1.869	0.581	7.004	2.655e-09
THYM	2.953	1.697	2.54	0.07909
UCEC	1.373	4.874	-10.934	7.55e-13
PRAD	1.949	6.427	-11.673	7.378e-16

## Sheet: ZIC3_PanCancer_P_value_Report
Cancer_Type	Mean_Normal	Mean_Tumor	T_Statistic	P_Value_Final
BLCA	0.25	1.181	-2.357	0.03081
BRCA	0.74	2.064	-6.886	1.559e-09
COAD	0.429	1.031	-1.774	0.1062
ESCA	3.054	1.801	1.849	0.09256
GBM	5.653	5.488	0.608	0.5665
HNSC	0.431	1.652	-3.511	0.004668
KICH	1.522	3.52	-4.353	5.119e-05
KIRC	1.546	0.679	4.171	7.502e-05
KIRP	1.363	2.04	-1.969	0.05261
LIHC	0.792	0.852	-0.07	0.953
LUAD	0	2.226	-10.811	< 2.22e-16
LUSC	0.2	2.994	-14.129	< 2.22e-16
PCPG	1.792	2.578	-2.233	0.05606
SARC	0	3.14	-10.567	< 2.22e-16
STAD	1.205	1.195	0.026	0.9796
THCA	0.224	0.495	-1.689	0.09931
UCEC	0.512	2.067	-4.674	0.0001981
PRAD	2.3	3.473	-4.068	0.0001427

## Sheet: ZIC4_PanCancer_P_value_Report
Cancer_Type	Mean_Normal	Mean_Tumor	T_Statistic	P_Value_Final
BLCA	0.823	2.476	-3.273	0.00931
BRCA	3.445	3.776	-1.801	0.07363
CHOL	3.382	2.892	0.749	0.4595
COAD	1.403	1.398	0.017	0.9867
ESCA	2.92	3.995	-0.866	0.4227
GBM	5.667	7.607	-5.095	0.005055
HNSC	2.253	3.232	-2.287	0.02951
KICH	0.892	1.169	-0.477	0.6384
KIRC	1.106	1.848	-2.114	0.04396
KIRP	1.017	2.173	-2.296	0.03518
LIHC	2.605	5.276	-9.635	2.677e-15
LUAD	0.5	2.805	-6.629	9.319e-07
LUSC	0.992	3.716	-7.44	5.564e-07
PAAD	0.667	0.852	-0.266	0.8117
READ	0.717	1.325	-1.201	0.2703
STAD	1.787	2.68	-2.085	0.04796
THCA	0.758	0.936	-0.94	0.353
UCEC	1.291	4.527	-8.344	3.568e-06
PRAD	1.348	0.7	1.281	0.2241

## Sheet: ZIC5_PanCancer_P_value_Report
Cancer_Type	Mean_Normal	Mean_Tumor	T_Statistic	P_Value_Final
BLCA	1.561	4.332	-5.808	0.0002624
BRCA	1.869	3.108	-6.546	4.779e-10
CESC	0.792	7.565	-8.412	0.0664
CHOL	1.792	5.787	-4.215	0.05046
COAD	0.417	4.597	-15.212	2.606e-13
ESCA	2.535	7.309	-5.314	0.0001775
GBM	7.478	7.231	0.846	0.4305
HNSC	2.077	6.83	-9.121	1.555e-09
KICH	2.571	1.604	1.082	0.2904
KIRC	1.145	2.051	-2.937	0.005836
KIRP	1.849	2.371	-0.968	0.3434
LIHC	0.549	5.199	-10.415	9.747e-08
LUAD	0.299	3.281	-16.09	< 2.22e-16
LUSC	1.253	7.035	-15.333	5.183e-13
READ	0.333	4.061	-8.564	0.0001721
STAD	2.055	5.771	-9.333	3.36e-11
THCA	0.294	0.398	-0.729	0.4705
THYM	0.5	2.031	-2.092	0.09808
UCEC	1.117	3.918	-5.01	0.003508
PRAD	1.592	5.334	-8.74	1.081e-09

## Sheet: ZIC1_ClinicalStage_P_value
Cancer_Type	Group_1	Group_2	P_Value_Final
COAD	Stage Ⅰ	Stage Ⅳ	0.031
BRCA	Stage Ⅱ	Stage Ⅳ	0.028
TGCT	Stage I	Stage II	0.021

## Sheet: ZIC2_ClinicalStage_P_value
Cancer_Type	Group_1	Group_2	P_Value_Final
KIRC	Stage Ⅱ	Stage Ⅳ	0.00031
TGCT	Stage I	Stage II	0.00042
LIHC	Stage I	Stage II	0.043
HNSC	Stage I	Stage II	0.02

## Sheet: ZIC3_ClinicalStage_P_value
Cancer_Type	Group_1	Group_2	P_Value_Final
KIRC	Stage I	Stage II	0.03
COAD	Stage Ⅲ	Stage Ⅳ	0.041
KIRP	Stage I	Stage Ⅲ	0.048
TGCT	Stage I	Stage II	0.006

## Sheet: ZIC4_ClinicalStage_P_value
Cancer_Type	Group_1	Group_2	P_Value_Final
COAD	Stage Ⅱ	Stage Ⅳ	0.03
HNSC	Stage Ⅱ	Stage Ⅲ	0.02
TGCT	Stage I	Stage II	0.0044
LUSC	Stage I	Stage II	0.045
BRCA	Stage Ⅱ	Stage Ⅳ	0.006

[truncated: 6 more sheets: ZIC5_ClinicalStage_P_value, ZIC1_TreatmentOutcome_P_value, ZIC2_TreatmentOutcome_P_value, ZIC3_TreatmentOutcome_P_value, ZIC4_TreatmentOutcome_P_value, ZIC5_TreatmentOutcome_P_value]
